# Supplementary material for: The EF-hand domain of MINDY3 is a ubiquitin and RAD23 UBL-binding domain
Source: EMBO Rep. 2026 Jun 9;27(13):3604–31. doi: 10.1038/s44319-026-00825-1 (PMC13354579; doi:10.1038/s44319-026-00825-1)
Supplement: Supplementary file 3 — Source data Fig. 1 [file 44319_2026_825_MOESM3_ESM.zip]

Archive with 70 entries (60 files):
- Figure 1/
- Figure 1/.DS_Store
- __MACOSX/Figure 1/._.DS_Store
- Figure 1/1H/
- Figure 1/1G/
- Figure 1/1K/
- Figure 1/1B/
- Figure 1/1D/
- Figure 1/1C/
- Figure 1/1H/silver_stain_Q45A.jpeg
- __MACOSX/Figure 1/1H/._silver_stain_Q45A.jpeg
- Figure 1/1G/raw_gel.tif
- __MACOSX/Figure 1/1G/._raw_gel.tif
- Figure 1/1K/README.rtf
- __MACOSX/Figure 1/1K/._README.rtf
- Figure 1/1K/raw_gel.tif
- __MACOSX/Figure 1/1K/._raw_gel.tif
- Figure 1/1B/fluorescent_gel_Ub5/
- Figure 1/1B/fluorescent_gel_Ub2/
- Figure 1/1B/fluorescent_gel_Ub3/
- Figure 1/1B/.DS_Store
- __MACOSX/Figure 1/1B/._.DS_Store
- Figure 1/1D/Ub5_raw_trace.bmp
- __MACOSX/Figure 1/1D/._Ub5_raw_trace.bmp
- Figure 1/1D/Ub2_raw_trace.bmp
- __MACOSX/Figure 1/1D/._Ub2_raw_trace.bmp
- Figure 1/1D/.DS_Store
- __MACOSX/Figure 1/1D/._.DS_Store
- Figure 1/1D/Ub5_raw_data.csv
- __MACOSX/Figure 1/1D/._Ub5_raw_data.csv
- Figure 1/1D/Ub2_raw_data.csv
- __MACOSX/Figure 1/1D/._Ub2_raw_data.csv
- Figure 1/1D/Ub3_raw_data.csv
- __MACOSX/Figure 1/1D/._Ub3_raw_data.csv
- Figure 1/1D/Ub4_raw_data.csv
- __MACOSX/Figure 1/1D/._Ub4_raw_data.csv
- Figure 1/1D/Ub3_raw_trace.bmp
- __MACOSX/Figure 1/1D/._Ub3_raw_trace.bmp
- Figure 1/1D/Ub4_raw_trace.bmp
- __MACOSX/Figure 1/1D/._Ub4_raw_trace.bmp
- Figure 1/1C/.DS_Store
- __MACOSX/Figure 1/1C/._.DS_Store
- Figure 1/1C/quantification.pzf
- __MACOSX/Figure 1/1C/._quantification.pzf
- Figure 1/1B/fluorescent_gel_Ub5/0004307_01_700.TIF
- __MACOSX/Figure 1/1B/fluorescent_gel_Ub5/._0004307_01_700.TIF
- Figure 1/1B/fluorescent_gel_Ub5/0004307_01_acq.txt
- __MACOSX/Figure 1/1B/fluorescent_gel_Ub5/._0004307_01_acq.txt
- Figure 1/1B/fluorescent_gel_Ub5/0004307_01_shape.txt
- __MACOSX/Figure 1/1B/fluorescent_gel_Ub5/._0004307_01_shape.txt
- Figure 1/1B/fluorescent_gel_Ub5/0004307_01_TH.jpg
- __MACOSX/Figure 1/1B/fluorescent_gel_Ub5/._0004307_01_TH.jpg
- Figure 1/1B/fluorescent_gel_Ub5/0004307_01_800.TIF
- __MACOSX/Figure 1/1B/fluorescent_gel_Ub5/._0004307_01_800.TIF
- Figure 1/1B/fluorescent_gel_Ub2/0003874_01_TH.jpg
- __MACOSX/Figure 1/1B/fluorescent_gel_Ub2/._0003874_01_TH.jpg
- Figure 1/1B/fluorescent_gel_Ub2/0003874_01_acq.txt
- __MACOSX/Figure 1/1B/fluorescent_gel_Ub2/._0003874_01_acq.txt
- Figure 1/1B/fluorescent_gel_Ub2/0003874_01_700.TIF
- __MACOSX/Figure 1/1B/fluorescent_gel_Ub2/._0003874_01_700.TIF
- Figure 1/1B/fluorescent_gel_Ub2/0003874_01_800.TIF
- __MACOSX/Figure 1/1B/fluorescent_gel_Ub2/._0003874_01_800.TIF
- Figure 1/1B/fluorescent_gel_Ub3/0004355_01_acq.txt
- __MACOSX/Figure 1/1B/fluorescent_gel_Ub3/._0004355_01_acq.txt
- Figure 1/1B/fluorescent_gel_Ub3/0004355_01_700.TIF
- __MACOSX/Figure 1/1B/fluorescent_gel_Ub3/._0004355_01_700.TIF
- Figure 1/1B/fluorescent_gel_Ub3/0004355_01_TH.jpg
- __MACOSX/Figure 1/1B/fluorescent_gel_Ub3/._0004355_01_TH.jpg
- Figure 1/1B/fluorescent_gel_Ub3/0004355_01_800.TIF
- __MACOSX/Figure 1/1B/fluorescent_gel_Ub3/._0004355_01_800.TIF
