# Supplementary material for: The EF-hand domain of MINDY3 is a ubiquitin and RAD23 UBL-binding domain
Source: EMBO Rep. 2026 Jun 9;27(13):3604–31. doi: 10.1038/s44319-026-00825-1 (PMC13354579; doi:10.1038/s44319-026-00825-1)
Supplement: Supplementary file 3 — Source data Fig. 1 [file 44319_2026_825_MOESM3_ESM.zip › Figure 1/1D/Ub5_raw_data.csv]

DP_X	DP_Y	Baseline_X	Baseline_Y	Fit_X	Fit_Y	NDH_X	NDH_Y
0.083333	0.007714			0.021763	10.68202	0.131223	9.605814
0.1	0.005795			0.131223	10.662855	0.241753	11.50926
0.116667	0.004587			0.241753	10.614704	0.353353	11.612894
0.133333	0.003218			0.353353	10.524624	0.466022	9.843528
0.15	0.001839			0.466022	10.32876	0.57976	9.175584
0.166667	0.00138			0.57976	9.787659	0.694568	8.023839
0.183333	0.00082			0.694568	7.870396	0.810446	3.775014
0.2	-0.000131			0.810446	3.595937	0.927393	0.328162
0.216667	-0.001892			0.927393	0.964163	1.045409	0.508768
0.233333	-0.005313			1.045409	0.22189	1.164496	0.146772
0.25	-0.008154			1.164496	-0.021132	1.284651	-0.243429
0.266667	-0.008588			1.284651	-0.124825	1.405877	0.506629
0.283333	-0.007814			1.405877	-0.177793	1.528171	0.082143
0.3	-0.00598			1.528171	-0.208345	1.651536	-0.813198
0.316667	-0.005885			1.651536	-0.227568	1.775969	-0.490942
0.333333	-0.007151			1.775969	-0.240483
0.35	-0.008648
0.366667	-0.008648
0.383333	-0.006707
0.4	-0.005136
0.416667	-0.003905
0.433333	-0.002004
0.45	-0.000011
0.466667	0.002061
0.483333	0.004194
0.5	0.006087
0.516667	0.00746
0.533333	0.008331
0.55	0.008563
0.566667	0.008335
0.583333	0.007867
0.6	0.007139
0.616667	0.00619
0.633333	0.005344
0.65	0.004657
0.666667	0.004341
0.683333	0.004445
0.7	0.004395
0.716667	0.004029
0.733333	0.003283
0.75	0.002548
0.766667	0.001572
0.783333	-0.000001
0.8	-0.00102
0.816667	-0.00195
0.833333	-0.002629
0.85	-0.002988
0.866667	-0.002597
0.883333	-0.001305
0.9	-0.000142
0.916667	-0.00068
0.933333	-0.001997
0.95	-0.003855
0.966667	-0.005614
0.983333	-0.007423
1	-0.006852
1.016667	-0.006202
1.033333	0.004409
1.05	0.016527
1.066667	0.027065
1.083333	0.033732
1.1	0.036499
1.116667	0.035956
1.133333	0.034191
1.15	0.031674
1.166667	0.031677
1.183333	0.033409
1.2	0.031002
1.216667	0.028403
1.233333	0.025891
1.25	0.024048
1.266667	0.021985
1.283333	0.020002
1.3	0.018319
1.316667	0.016809
1.333333	0.01554
1.35	0.01383
1.366667	0.014271
1.383333	0.013972
1.4	0.013986
1.416667	0.013759
1.433333	0.013851
1.45	0.013704
1.466667	0.012787
1.483333	0.011815
1.5	0.010779
1.516667	0.009953
1.533333	0.009307
1.55	0.008862
1.566667	0.009142
1.583333	0.009456
1.6	0.008141
1.616667	0.006585
1.633333	0.00538
1.65	0.004552
1.666667	0.003716
1.683333	0.002689
1.7	0.001613
1.716667	0.000667
1.733333	-0.000059
1.75	-0.000757
1.766667	-0.001205
1.783333	-0.001323
1.8	-0.001511
1.816667	-0.00145
1.833333	-0.001238
1.85	-0.000969
1.866667	-0.0008
1.883333	-0.0006
1.9	-0.000511
1.916667	-0.00027
1.933333	0.000095
1.95	0.00055
1.966667	0.000816
1.983333	0.000741
2	0.00061
2.016667	0.000791
2.033333	0.000761
2.05	0.000841
2.066667	0.000902
2.083333	0.001429
2.1	0.001894
2.116667	0.002228
2.133333	0.002983
2.15	0.003767
2.166667	0.004802
2.183333	0.00593
2.2	0.007247
2.216667	0.008585
2.233333	0.009812
2.25	0.010839
2.266667	0.011563
2.283333	0.011973
2.3	0.012082
2.316667	0.012212
2.333333	0.011921
2.35	0.0113
2.366667	0.01085
2.383333	0.010161
2.4	0.009311
2.416667	0.007952
2.433333	0.006565
2.45	0.005375
2.466667	0.003906
2.483333	0.002506
2.5	0.001026
2.516667	-0.000356
2.533333	-0.001797
2.55	-0.002998
2.566667	-0.003839
2.583333	-0.00469
2.6	-0.00549
2.616667	-0.006071
2.633333	-0.006393
2.65	-0.006395
2.666667	-0.005987
2.683333	-0.005379
2.7	-0.004814
2.716667	-0.003895
2.733333	-0.003015
2.75	-0.001746
2.766667	-0.000206
2.783333	0.001057
2.8	0.002414
2.816667	0.003371
2.833333	0.003848
2.85	0.004205
2.866667	0.00441
2.883333	0.004361
2.9	0.004011
2.916667	0.003742
2.933333	0.003742
2.95	0.003973
2.966667	0.00385
2.983333	0.003787
3	0.003805
3.016667	0.003482
3.033333	0.00266
3.05	0.001365
3.066667	-0.00046
3.083333	-0.001545
3.1	-0.00123
3.116667	-0.000054
3.133333	0.001959
3.15	0.003871
3.166667	0.004414
3.183333	-0.002573
3.2	-0.004141
3.216667	0.04342
3.233333	0.11741
3.25	0.21189
3.266667	0.301309
3.283333	0.382159
3.3	0.434478
3.316667	0.428824
3.333333	0.384191
3.35	0.331457
3.366667	0.277094
3.383333	0.22174
3.4	0.175173
3.416667	0.136786
3.433333	0.10655
3.45	0.082803
3.466667	0.065806
3.483333	0.050166
3.5	0.037875
3.516667	0.028855
3.533333	0.023204
3.55	0.020244
3.566667	0.019641
3.583333	0.020236
3.6	0.021082
3.616667	0.021957
3.633333	0.021303
3.65	0.019687
3.666667	0.018988
3.683333	0.01818
3.7	0.017401
3.716667	0.016822
3.733333	0.016403
3.75	0.01587
3.766667	0.015337
3.783333	0.014864
3.8	0.01425
3.816667	0.013667
3.833333	0.01287
3.85	0.011612
3.866667	0.010814
3.883333	0.010266
3.9	0.009549
3.916667	0.008857
3.933333	0.008264
3.95	0.007531
3.966667	0.006789
3.983333	0.006126
4	0.00536
4.016667	0.004672
4.033333	0.004374
4.05	0.004156
4.066667	0.003958
4.083333	0.004278
4.1	0.003853
4.116667	0.003498
4.133333	0.003364
4.15	0.003199
4.166667	0.002903
4.183333	0.002518
4.2	0.001943
4.216667	0.001207
4.233333	0.000282
4.25	-0.000853
4.266667	-0.002293
4.283333	-0.003554
4.3	-0.004585
4.316667	-0.005726
4.333333	-0.006447
4.35	-0.006963
4.366667	-0.007395
4.383333	-0.007707
4.4	-0.007758
4.416667	-0.00789
4.433333	-0.007633
4.45	-0.007155
4.466667	-0.006878
4.483333	-0.006751
4.5	-0.006514
4.516667	-0.006322
4.533333	-0.006202
4.55	-0.005792
4.566667	-0.005141
4.583333	-0.004381
4.6	-0.003632
4.616667	-0.00282
4.633333	-0.001968
4.65	-0.000916
4.666667	-0.000074
4.683333	0.000667
4.7	0.001231
4.716667	0.001815
4.733333	0.00236
4.75	0.002954
4.766667	0.003558
4.783333	0.004081
4.8	0.004638
4.816667	0.005005
4.833333	0.005392
4.85	0.00556
4.866667	0.005697
4.883333	0.005605
4.9	0.005203
4.916667	0.004761
4.933333	0.004339
4.95	0.003924
4.966667	0.003548
4.983333	0.003142
5	0.002766
5.016667	0.0023
5.033333	0.002065
5.05	0.001927
5.066667	0.001739
5.083333	0.001651
5.1	0.001162
5.116667	0.000614
5.133333	0.000259
5.15	0.000209
5.166667	0.000239
5.183333	0.000469
5.2	0.000499
5.216667	0.000737
5.233333	0.001335
5.25	0.001833
5.266667	0.002621
5.283333	0.003469
5.3	0.004349
5.316667	0.006454
5.333333	0.00917
5.35	0.012015
5.366667	0.01007
5.383333	0.042531
5.4	0.102342
5.416667	0.184654
5.433333	0.283485
5.45	0.371396
5.466667	0.441327
5.483333	0.452563
5.5	0.411928
5.516667	0.349593
5.533333	0.290569
5.55	0.235864
5.566667	0.190368
5.583333	0.160526
5.6	0.137564
5.616667	0.117292
5.633333	0.1051
5.65	0.09495
5.666667	0.088039
5.683333	0.082288
5.7	0.077058
5.716667	0.072147
5.733333	0.067173
5.75	0.062282
5.766667	0.05754
5.783333	0.052919
5.8	0.047788
5.816667	0.043259
5.833333	0.039066
5.85	0.035722
5.866667	0.032539
5.883333	0.029205
5.9	0.026382
5.916667	0.023734
5.933333	0.021447
5.95	0.01951
5.966667	0.017962
5.983333	0.016495
6	0.015379
6.016667	0.014617
6.033333	0.013874
6.05	0.013302
6.066667	0.01275
6.083333	0.012394
6.1	0.012075
6.116667	0.011566
6.133333	0.011047
6.15	0.010368
6.166667	0.009762
6.183333	0.009224
6.2	0.008607
6.216667	0.007969
6.233333	0.007172
6.25	0.006345
6.266667	0.005237
6.283333	0.003939
6.3	0.002581
6.316667	0.001143
6.333333	-0.000325
6.35	-0.001688
6.366667	-0.00269
6.383333	-0.003703
6.4	-0.004485
6.416667	-0.005008
6.433333	-0.005389
6.45	-0.00544
6.466667	-0.005361
6.483333	-0.005012
6.5	-0.004563
6.516667	-0.004123
6.533333	-0.003543
6.55	-0.003204
6.566667	-0.002784
6.583333	-0.002324
6.6	-0.001794
6.616667	-0.001402
6.633333	-0.00092
6.65	-0.000467
6.666667	-0.000175
6.683333	-0.000113
6.7	0.000115
6.716667	0.000472
6.733333	0.00053
6.75	0.000537
6.766667	0.000485
6.783333	0.00043
6.8	0.000566
6.816667	0.000882
6.833333	0.001078
6.85	0.001385
6.866667	0.001788
6.883333	0.002266
6.9	0.002754
6.916667	0.003252
6.933333	0.00366
6.95	0.004153
6.966667	0.004504
6.983333	0.005015
7	0.005596
7.016667	0.006177
7.033333	0.006431
7.05	0.006494
7.066667	0.006568
7.083333	0.006381
7.1	0.006074
7.116667	0.005648
7.133333	0.004998
7.15	0.003899
7.166667	0.00288
7.183333	0.00169
7.2	0.000431
7.216667	-0.000699
7.233333	-0.001739
7.25	-0.00272
7.266667	-0.00352
7.283333	-0.00404
7.3	-0.004446
7.316667	-0.004995
7.333333	-0.005495
7.35	-0.005895
7.366667	-0.006814
7.383333	-0.007299
7.4	-0.007464
7.416667	-0.007289
7.433333	-0.006383
7.45	-0.004938
7.466667	-0.003366
7.483333	-0.002367
7.5	-0.002189
7.516667	-0.00131
7.533333	-0.004942
7.55	0.030797
7.566667	0.090689
7.583333	0.188591
7.6	0.294053
7.616667	0.393645
7.633333	0.470056
7.65	0.478066
7.666667	0.430882
7.683333	0.365857
7.7	0.299723
7.716667	0.241888
7.733333	0.193975
7.75	0.155305
7.766667	0.124834
7.783333	0.103094
7.8	0.087574
7.816667	0.073538
7.833333	0.062122
7.85	0.054076
7.866667	0.04728
7.883333	0.041764
7.9	0.037536
7.916667	0.034505
7.933333	0.032224
7.95	0.031443
7.966667	0.029902
7.983333	0.02774
8	0.026506
8.016667	0.02607
8.033333	0.025933
8.05	0.025877
8.066667	0.025481
8.083333	0.025875
8.1	0.027004
8.116667	0.026044
8.133333	0.023353
8.15	0.021213
8.166667	0.021915
8.183333	0.0229
8.2	0.023915
8.216667	0.023131
8.233333	0.019746
8.25	0.013657
8.266667	0.008249
8.283333	0.0051
8.3	0.003501
8.316667	0.003233
8.333333	0.002013
8.35	0.000501
8.366667	-0.002121
8.383333	-0.002093
8.4	-0.002765
8.416667	-0.002937
8.433333	-0.003431
8.45	-0.002266
8.466667	-0.000101
8.483333	0.001534
8.5	0.003328
8.516667	0.005255
8.533333	0.007077
8.55	0.008829
8.566667	0.010571
8.583333	0.012303
8.6	0.013749
8.616667	0.015059
8.633333	0.016078
8.65	0.016958
8.666667	0.017607
8.683333	0.017814
8.7	0.018152
8.716667	0.018259
8.733333	0.017797
8.75	0.017354
8.766667	0.016821
8.783333	0.015817
8.8	0.014623
8.816667	0.013339
8.833333	0.011974
8.85	0.01067
8.866667	0.009717
8.883333	0.008541
8.9	0.007345
8.916667	0.006
8.933333	0.004754
8.95	0.003352
8.966667	0.002055
8.983333	0.000809
9	-0.000298
9.016667	-0.001095
9.033333	-0.001966
9.05	-0.002923
9.066667	-0.0034
9.083333	-0.003737
9.1	-0.003854
9.116667	-0.003403
9.133333	-0.002669
9.15	-0.001875
9.166667	-0.000942
9.183333	0.000002
9.2	0.000746
9.216667	0.001514
9.233333	0.002053
9.25	0.002421
9.266667	0.002629
9.283333	0.002647
9.3	0.002443
9.316667	0.002049
9.333333	0.001644
9.35	0.00122
9.366667	0.001065
9.383333	0.00113
9.4	0.001135
9.416667	0.001149
9.433333	0.001074
9.45	0.000568
9.466667	0.000283
9.483333	0.000147
9.5	-0.000129
9.516667	-0.000275
9.533333	-0.00087
9.55	-0.001326
9.566667	-0.001042
9.583333	0.000353
9.6	0.002097
9.616667	0.003222
9.633333	0.004156
9.65	0.005502
9.666667	0.006717
9.683333	0.008302
9.7	0.000177
9.716667	0.019033
9.733333	0.069128
9.75	0.151355
9.766667	0.258401
9.783333	0.370607
9.8	0.459093
9.816667	0.48866
9.833333	0.456307
9.85	0.390154
9.866667	0.316421
9.883333	0.248608
9.9	0.197196
9.916667	0.152014
9.933333	0.118772
9.95	0.09227
9.966667	0.071258
9.983333	0.053957
10	0.037476
10.016667	0.027866
10.033333	0.021235
10.05	0.017975
10.066667	0.017694
10.083333	0.018045
10.1	0.018766
10.116667	0.019136
10.133333	0.018677
10.15	0.017158
10.166667	0.01529
10.183333	0.014112
10.2	0.013144
10.216667	0.012366
10.233333	0.011819
10.25	0.011562
10.266667	0.011545
10.283333	0.011449
10.3	0.011323
10.316667	0.010917
10.333333	0.010561
10.35	0.010216
10.366667	0.009532
10.383333	0.008847
10.4	0.008143
10.416667	0.007238
10.433333	0.006206
10.45	0.004963
10.466667	0.0037
10.483333	0.002677
10.5	0.001564
10.516667	0.000313
10.533333	-0.000798
10.55	-0.001619
10.566667	-0.00192
10.583333	-0.00251
10.6	-0.00399
10.616667	-0.004678
10.633333	-0.004197
10.65	-0.003875
10.666667	-0.003424
10.683333	-0.003
10.7	-0.002374
10.716667	-0.001828
10.733333	-0.001211
10.75	-0.000715
10.766667	0.000313
10.783333	0.002198
10.8	0.004373
10.816667	0.005839
10.833333	0.005924
10.85	0.006309
10.866667	0.007207
10.883333	0.007985
10.9	0.008312
10.916667	0.00836
10.933333	0.008228
10.95	0.007874
10.966667	0.007104
10.983333	0.005923
11	0.004293
11.016667	0.002722
11.033333	0.001345
11.05	0.000091
11.066667	-0.001383
11.083333	-0.002837
11.1	-0.003731
11.116667	-0.004255
11.133333	-0.00457
11.15	-0.004594
11.166667	-0.004649
11.183333	-0.004723
11.2	-0.004899
11.216667	-0.005139
11.233333	-0.005158
11.25	-0.004888
11.266667	-0.004908
11.283333	-0.004878
11.3	-0.004584
11.316667	-0.00412
11.333333	-0.003647
11.35	-0.003203
11.366667	-0.00274
11.383333	-0.00244
11.4	-0.002122
11.416667	-0.001844
11.433333	-0.001745
11.45	-0.001837
11.466667	-0.00149
11.483333	-0.001314
11.5	-0.001137
11.516667	-0.000791
11.533333	-0.000175
11.55	0.000772
11.566667	0.001681
11.583333	0.00258
11.6	0.003179
11.616667	0.003628
11.633333	0.003957
11.65	0.004042
11.666667	0.003788
11.683333	0.003293
11.7	0.002998
11.716667	0.003463
11.733333	0.003756
11.75	0.003009
11.766667	0.001993
11.783333	0.000156
11.8	-0.002521
11.816667	-0.005532
11.833333	-0.009961
11.85	-0.016049
11.866667	-0.024818
11.883333	-0.024236
11.9	0.003528
11.916667	0.051867
11.933333	0.144445
11.95	0.260274
11.966667	0.372113
11.983333	0.440563
12	0.436468
12.016667	0.385683
12.033333	0.315878
12.05	0.255563
12.066667	0.203108
12.083333	0.164039
12.1	0.13203
12.116667	0.1138
12.133333	0.100241
12.15	0.089362
12.166667	0.079507
12.183333	0.071122
12.2	0.064538
12.216667	0.058594
12.233333	0.053019
12.25	0.047528
12.266667	0.042398
12.283333	0.036817
12.3	0.031927
12.316667	0.026967
12.333333	0.021928
12.35	0.018552
12.366667	0.017545
12.383333	0.015838
12.4	0.013832
12.416667	0.012505
12.433333	0.010591
12.45	0.009337
12.466667	0.008133
12.483333	0.006589
12.5	0.005075
12.516667	0.003693
12.533333	0.002571
12.55	0.001759
12.566667	0.001117
12.583333	0.000774
12.6	0.000963
12.616667	0.001372
12.633333	0.001581
12.65	0.00155
12.666667	0.001349
12.683333	0.001068
12.7	0.000588
12.716667	-0.000033
12.733333	-0.000443
12.75	-0.000734
12.766667	-0.001295
12.783333	-0.001766
12.8	-0.001656
12.816667	-0.001047
12.833333	-0.000108
12.85	0.001061
12.866667	0.002309
12.883333	0.003487
12.9	0.004396
12.916667	0.005404
12.933333	0.005923
12.95	0.005869
12.966667	0.004756
12.983333	0.003452
13	0.002449
13.016667	0.001135
13.033333	-0.000043
13.05	-0.001212
13.066667	-0.002282
13.083333	-0.003191
13.1	-0.003431
13.116667	-0.003816
13.133333	-0.003836
13.15	-0.003746
13.166667	-0.003956
13.183333	-0.004216
13.2	-0.00456
13.216667	-0.004983
13.233333	-0.005196
13.25	-0.005489
13.266667	-0.005602
13.283333	-0.005087
13.3	-0.004412
13.316667	-0.003548
13.333333	-0.002344
13.35	-0.000969
13.366667	0.000505
13.383333	0.002031
13.4	0.003386
13.416667	0.004511
13.433333	0.005306
13.45	0.005811
13.466667	0.005981
13.483333	0.005879
13.5	0.005498
13.516667	0.005046
13.533333	0.004624
13.55	0.004139
13.566667	0.00351
13.583333	0.003082
13.6	0.002993
13.616667	0.002894
13.633333	0.002503
13.65	0.001924
13.666667	0.001145
13.683333	0.000495
13.7	-0.000144
13.716667	-0.000734
13.733333	-0.001528
13.75	-0.002422
13.766667	-0.003266
13.783333	-0.003961
13.8	-0.004685
13.816667	-0.005366
13.833333	-0.005659
13.85	-0.005933
13.866667	-0.006316
13.883333	-0.00643
13.9	-0.007027
13.916667	-0.007141
13.933333	-0.006895
13.95	-0.007649
13.966667	-0.008023
13.983333	-0.008215
14	-0.007487
14.016667	-0.009689
14.033333	-0.016041
14.05	-0.016273
14.066667	0.000682
14.083333	0.042777
14.1	0.133312
14.116667	0.243476
14.133333	0.350621
14.15	0.401496
14.166667	0.396522
14.183333	0.348458
14.2	0.288924
14.216667	0.2344
14.233333	0.186766
14.25	0.151429
14.266667	0.120371
14.283333	0.099433
14.3	0.083895
14.316667	0.071477
14.333333	0.063509
14.35	0.057462
14.366667	0.052934
14.383333	0.049277
14.4	0.04502
14.416667	0.040214
14.433333	0.034912
14.45	0.029939
14.466667	0.024647
14.483333	0.019825
14.5	0.015704
14.516667	0.012002
14.533333	0.008269
14.55	0.005016
14.566667	0.002984
14.583333	0.002431
14.6	0.001303
14.616667	0.000164
14.633333	-0.000474
14.65	-0.001032
14.666667	-0.00136
14.683333	-0.001544
14.7	-0.001684
14.716667	-0.001653
14.733333	-0.000942
14.75	-0.000392
14.766667	0.000792
14.783333	0.000926
14.8	0.002221
14.816667	0.003515
14.833333	0.003089
14.85	0.003773
14.866667	0.004945
14.883333	0.005947
14.9	0.00648
14.916667	0.006532
14.933333	0.006428
14.95	0.00587
14.966667	0.004703
14.983333	0.003635
15	0.002557
15.016667	0.00158
15.033333	0.000959
15.05	0.00066
15.066667	0.000711
15.083333	0.000903
15.1	0.001514
15.116667	0.002014
15.133333	0.002381
15.15	0.002499
15.166667	0.002216
15.183333	0.001634
15.2	0.000612
15.216667	-0.000378
15.233333	-0.001228
15.25	-0.001629
15.266667	-0.002009
15.283333	-0.001914
15.3	-0.001516
15.316667	-0.000889
15.333333	-0.000231
15.35	0.000606
15.366667	0.001415
15.383333	0.001797
15.4	0.001909
15.416667	0.001781
15.433333	0.001112
15.45	0.000534
15.466667	0.000185
15.483333	-0.000063
15.5	-0.000071
15.516667	0.000141
15.533333	0.000643
15.55	0.001338
15.566667	0.001965
15.583333	0.002363
15.6	0.00245
15.616667	0.002717
15.633333	0.002745
15.65	0.002222
15.666667	0.00149
15.683333	0.000617
15.7	-0.000206
15.716667	-0.00071
15.733333	-0.001069
15.75	-0.001448
15.766667	-0.001658
15.783333	-0.001717
15.8	-0.001726
15.816667	-0.001879
15.833333	-0.001731
15.85	-0.001783
15.866667	-0.002186
15.883333	-0.002758
15.9	-0.003336
15.916667	-0.003787
15.933333	-0.004067
15.95	-0.004358
15.966667	-0.004749
15.983333	-0.004763
16	-0.004486
16.016667	-0.003949
16.033333	-0.003721
16.05	-0.003634
16.066667	-0.003376
16.083333	-0.003151
16.1	-0.003336
16.116667	-0.002551
16.133333	-0.001176
16.15	0.000064
16.166667	0.001398
16.183333	0.003412
16.2	-0.004844
16.216667	-0.01805
16.233333	-0.029206
16.25	-0.02543
16.266667	0.015285
16.283333	0.071471
16.3	0.116776
16.316667	0.146141
16.333333	0.148154
16.35	0.132253
16.366667	0.114923
16.383333	0.099932
16.4	0.086831
16.416667	0.077712
16.433333	0.070138
16.45	0.064383
16.466667	0.059458
16.483333	0.055053
16.5	0.051045
16.516667	0.047458
16.533333	0.042842
16.55	0.038046
16.566667	0.033879
16.583333	0.030372
16.6	0.027496
16.616667	0.025001
16.633333	0.022495
16.65	0.02045
16.666667	0.018844
16.683333	0.017402
16.7	0.01592
16.716667	0.014357
16.733333	0.012895
16.75	0.011413
16.766667	0.009977
16.783333	0.00846
16.8	0.007253
16.816667	0.006056
16.833333	0.005129
16.85	0.004541
16.866667	0.003892
16.883333	0.003302
16.9	0.002703
16.916667	0.002274
16.933333	0.001765
16.95	0.001196
16.966667	0.000707
16.983333	0.000218
17	-0.000332
17.016667	-0.00075
17.033333	-0.000817
17.05	-0.000504
17.066667	0.00026
17.083333	0.001093
17.1	0.002016
17.116667	0.003194
17.133333	0.004112
17.15	0.00507
17.166667	0.005758
17.183333	0.006156
17.2	0.006497
17.216667	0.00615
17.233333	0.005963
17.25	0.005446
17.266667	0.004879
17.283333	0.004103
17.3	0.003478
17.316667	0.002963
17.333333	0.002448
17.35	0.001533
17.366667	0.000636
17.383333	-0.000543
17.4	-0.001472
17.416667	-0.002341
17.433333	-0.00302
17.45	-0.00373
17.466667	-0.004299
17.483333	-0.004899
17.5	-0.005598
17.516667	-0.006298
17.533333	-0.006838
17.55	-0.007109
17.566667	-0.007033
17.583333	-0.006727
17.6	-0.006312
17.616667	-0.005736
17.633333	-0.005169
17.65	-0.004548
17.666667	-0.004076
17.683333	-0.003295
17.7	-0.002283
17.716667	-0.001397
17.733333	-0.000916
17.75	-0.000756
17.766667	-0.000675
17.783333	-0.000605
17.8	-0.000495
17.816667	-0.000371
17.833333	-0.000206
17.85	-0.000111
17.866667	0.000403
17.883333	-0.000112
17.9	-0.000347
17.916667	-0.000483
17.933333	-0.000639
17.95	-0.000464
17.966667	-0.00027
17.983333	-0.000071
18	0.000189
18.016667	0.000029
18.033333	-0.000241
18.05	-0.000611
18.066667	-0.000705
18.083333	-0.000364
18.1	0.000248
18.116667	0.000879
18.133333	0.00153
18.15	0.002367
18.166667	0.003276
18.183333	0.004174
18.2	0.005282
18.216667	0.006671
18.233333	0.008422
18.25	0.010062
18.266667	0.011852
18.283333	0.014011
18.3	0.016701
18.316667	0.01773
18.333333	0.01721
18.35	0.01519
18.366667	0.010941
18.383333	-0.012589
18.4	-0.035109
18.416667	-0.047115
18.433333	-0.046197
18.45	-0.029928
18.466667	-0.00413
18.483333	0.015709
18.5	0.027185
18.516667	0.028159
18.533333	0.026112
18.55	0.022886
18.566667	0.019109
18.583333	0.016267
18.6	0.014333
18.616667	0.012519
18.633333	0.010925
18.65	0.00973
18.666667	0.008507
18.683333	0.006773
18.7	0.004928
18.716667	0.003163
18.733333	0.001628
18.75	0.000264
18.766667	-0.000555
18.783333	-0.000824
18.8	-0.000672
18.816667	-0.00019
18.833333	0.000342
18.85	0.000886
18.866667	0.001091
18.883333	0.001177
18.9	0.001242
18.916667	0.001338
18.933333	0.001473
18.95	0.001159
18.966667	0.000686
18.983333	-0.000008
19	-0.000762
19.016667	-0.001657
19.033333	-0.002392
19.05	-0.002878
19.066667	-0.003154
19.083333	-0.00323
19.1	-0.003506
19.116667	-0.004066
19.133333	-0.003715
19.15	-0.003825
19.166667	-0.003835
19.183333	-0.003694
19.2	-0.003237
19.216667	-0.00263
19.233333	-0.001973
19.25	-0.001396
19.266667	-0.000769
19.283333	0.000547
19.3	0.001613
19.316667	0.00278
19.333333	0.003786
19.35	0.004712
19.366667	0.005428
19.383333	0.005916
19.4	0.006103
19.416667	0.005931
19.433333	0.005709
19.45	0.005266
19.466667	0.004675
19.483333	0.003913
19.5	0.003051
19.516667	0.00217
19.533333	0.001198
19.55	0.000424
19.566667	-0.000141
19.583333	-0.000585
19.6	-0.00124
19.616667	-0.002064
19.633333	-0.002745
19.65	-0.003227
19.666667	-0.003639
19.683333	-0.003891
19.7	-0.004023
19.716667	-0.004392
19.733333	-0.004815
19.75	-0.004838
19.766667	-0.004921
19.783333	-0.004904
19.8	-0.004871
19.816667	-0.004736
19.833333	-0.004521
19.85	-0.003966
19.866667	-0.00311
19.883333	-0.002937
19.9	-0.001901
19.916667	-0.001165
19.933333	-0.000489
19.95	0.000127
19.966667	0.000763
19.983333	0.001274
20	0.001945
20.016667	0.002115
20.033333	0.002226
20.05	0.002987
20.066667	0.003847
20.083333	0.004536
20.1	0.005095
20.116667	0.005674
20.133333	0.005944
20.15	0.006143
20.166667	0.005902
20.183333	0.005042
20.2	0.003811
20.216667	0.00245
20.233333	0.000859
20.25	-0.000624
20.266667	-0.001796
20.283333	-0.002599
20.3	-0.003251
20.316667	-0.003504
20.333333	-0.003061
20.35	-0.002208
20.366667	-0.001966
20.383333	-0.002283
20.4	-0.00274
20.416667	-0.003162
20.433333	-0.002835
20.45	-0.001098
20.466667	0.002739
20.483333	0.007086
20.5	0.012508
20.516667	0.01808
20.533333	0.010981
20.55	-0.005448
20.566667	-0.018767
20.583333	-0.020789
20.6	-0.015083
20.616667	-0.014547
20.633333	-0.008382
20.65	-0.001336
20.666667	0.001658
20.683333	0.003798
20.7	0.004119
20.716667	0.003939
20.733333	0.003129
20.75	0.002099
20.766667	0.002195
20.783333	0.00386
20.8	0.005376
20.816667	0.006371
20.833333	0.006726
20.85	0.007017
20.866667	0.007658
20.883333	0.008109
20.9	0.008509
20.916667	0.00839
20.933333	0.008558
20.95	0.008884
20.966667	0.00883
20.983333	0.008716
21	0.008702
21.016667	0.008877
21.033333	0.008898
21.05	0.00867
21.066667	0.008512
21.083333	0.007914
21.1	0.007195
21.116667	0.006303
21.133333	0.005121
21.15	0.003779
21.166667	0.002437
21.183333	0.001075
21.2	-0.0002
21.216667	-0.000966
21.233333	-0.001482
21.25	-0.001737
21.266667	-0.001973
21.283333	-0.002042
21.3	-0.001861
21.316667	-0.00163
21.333333	-0.001339
21.35	-0.001048
21.366667	-0.000619
21.383333	0.000189
21.4	0.001247
21.416667	0.002415
21.433333	0.003492
21.45	0.004609
21.466667	0.005614
21.483333	0.006409
21.5	0.006994
21.516667	0.007329
21.533333	0.007173
21.55	0.006525
21.566667	0.005898
21.583333	0.00512
21.6	0.004312
21.616667	0.003525
21.633333	0.002825
21.65	0.002275
21.666667	0.001915
21.683333	0.001635
21.7	0.001345
21.716667	0.000913
21.733333	0.000411
21.75	0.000039
21.766667	-0.000224
21.783333	-0.000336
21.8	-0.000139
21.816667	0.000317
21.833333	0.001102
21.85	0.002068
21.866667	0.003134
21.883333	0.003909
21.9	0.004262
21.916667	0.004205
21.933333	0.003798
21.95	0.003141
21.966667	0.002204
21.983333	0.001362
22	0.001211
22.016667	-0.000311
22.033333	-0.000883
22.05	-0.001814
22.066667	-0.004694
22.083333	-0.007494
22.1	-0.009583
22.116667	-0.010523
22.133333	-0.011163
22.15	-0.01173
22.166667	-0.013569
22.183333	-0.013139
22.2	-0.012048
22.216667	-0.010858
22.233333	-0.009569
22.25	-0.009152
22.266667	-0.007404
22.283333	-0.003797
22.3	0.00123
22.316667	0.00585
22.333333	0.010295
22.35	0.01484
22.366667	0.017146
22.383333	0.016251
22.4	0.013358
22.416667	0.013771
22.433333	0.016784
22.45	0.018437
22.466667	0.01824
22.483333	0.014973
22.5	0.009331
22.516667	0.003392
22.533333	-0.000198
22.55	-0.001578
22.566667	-0.003938
22.583333	-0.009542
22.6	-0.014322
22.616667	-0.016552
22.633333	-0.016522
22.65	-0.013802
22.666667	-0.008589
22.683333	-0.000913
22.7	-0.000947
22.716667	-0.015052
22.733333	-0.026046
22.75	-0.026929
22.766667	-0.022228
22.783333	-0.023367
22.8	-0.022226
22.816667	-0.017385
22.833333	-0.015654
22.85	-0.014679
22.866667	-0.013723
22.883333	-0.012968
22.9	-0.012332
22.916667	-0.011017
22.933333	-0.008608
22.95	-0.006489
22.966667	-0.004629
22.983333	-0.00333
23	-0.002331
23.016667	-0.001399
23.033333	-0.000286
23.05	0.001127
23.066667	0.00254
23.083333	0.003932
23.1	0.005057
23.116667	0.005882
23.133333	0.007058
23.15	0.007674
23.166667	0.00793
23.183333	0.007526
23.2	0.007934
23.216667	0.007942
23.233333	0.007861
23.25	0.007599
23.266667	0.007267
23.283333	0.007397
23.3	0.007387
23.316667	0.007237
23.333333	0.006897
23.35	0.006547
23.366667	0.006058
23.383333	0.004779
23.4	0.004351
23.416667	0.004672
23.433333	0.004893
23.45	0.004785
23.466667	0.004567
23.483333	0.004479
23.5	0.004411
23.516667	0.004533
23.533333	0.004585
23.55	0.004438
23.566667	0.00507
23.583333	0.004932
23.6	0.004154
23.616667	0.003387
23.633333	0.002749
23.65	0.002011
23.666667	0.001033
23.683333	-0.000125
23.7	-0.001264
23.716667	-0.001912
23.733333	-0.002621
23.75	-0.00363
23.766667	-0.002739
23.783333	-0.001518
23.8	0.000222
23.816667	0.002202
23.833333	0.003771
23.85	0.006111
23.866667	0.008251
23.883333	0.010149
23.9	0.012407
23.916667	0.015835
23.933333	0.019952
23.95	0.02072
23.966667	0.018597
23.983333	0.014482
24	0.013698
24.016667	0.015793
24.033333	0.016908
24.05	0.014153
24.066667	0.009295
24.083333	0.002657
24.1	-0.002231
24.116667	-0.004338
24.133333	-0.005356
24.15	-0.006117
24.166667	-0.006189
24.183333	-0.00692
24.2	-0.008631
24.216667	-0.009003
24.233333	-0.008947
24.25	-0.008352
24.266667	-0.007218
24.283333	-0.005623
24.3	-0.003599
24.316667	-0.001087
24.333333	0.001103
24.35	0.002163
24.366667	0.003003
24.383333	0.003853
24.4	0.004461
24.416667	0.005106
24.433333	0.005481
24.45	0.006075
24.466667	0.00639
24.483333	0.006704
24.5	0.006533
24.516667	0.006042
24.533333	0.005291
24.55	0.00432
24.566667	0.003228
24.583333	0.001911
24.6	0.000833
24.616667	-0.000196
24.633333	-0.001264
24.65	-0.002173
24.666667	-0.002928
24.683333	-0.003427
24.7	-0.003745
24.716667	-0.004134
24.733333	-0.004463
24.75	-0.004717
24.766667	-0.004897
24.783333	-0.004758
24.8	-0.004119
24.816667	-0.003509
24.833333	-0.002552
24.85	-0.000044
24.866667	0.000444
24.883333	-0.011198
24.9	-0.029939
24.916667	-0.038681
24.933333	-0.035892
24.95	-0.032173
24.966667	-0.018804
24.983333	-0.002135
25	0.011995
25.016667	0.017398
25.033333	0.01857
25.05	0.018242
25.066667	0.017864
25.083333	0.016926
25.1	0.015395
25.116667	0.014011
25.133333	0.012178
25.15	0.011545
25.166667	0.010512
25.183333	0.008777
25.2	0.00679
25.216667	0.004814
25.233333	0.002877
25.25	0.001281
25.266667	0.000054
25.283333	-0.000864
25.3	-0.001672
25.316667	-0.00251
25.333333	-0.002988
25.35	-0.003385
25.366667	-0.003733
25.383333	-0.0038
25.4	-0.003947
25.416667	-0.004355
25.433333	-0.004672
25.45	-0.004647
25.466667	-0.004482
25.483333	-0.004217
25.5	-0.003851
25.516667	-0.003616
25.533333	-0.003608
25.55	-0.003498
25.566667	-0.003299
25.583333	-0.003209
25.6	-0.003259
25.616667	-0.003127
25.633333	-0.002981
25.65	-0.002804
25.666667	-0.002638
25.683333	-0.002572
25.7	-0.002604
25.716667	-0.00299
25.733333	-0.003225
25.75	-0.0033
25.766667	-0.003495
25.783333	-0.003661
25.8	-0.003876
25.816667	-0.003921
25.833333	-0.003706
25.85	-0.003271
25.866667	-0.002536
25.883333	-0.001742
25.9	-0.001195
25.916667	-0.000657
25.933333	-0.00005
25.95	0.000078
25.966667	-0.000008
25.983333	-0.000066
26	-0.000034
26.016667	0.000088
26.033333	0.000139
26.05	0.000476
26.066667	0.000764
26.083333	0.001312
26.1	0.00185
26.116667	0.002418
26.133333	0.003177
26.15	0.003853
26.166667	0.004439
26.183333	0.004905
26.2	0.005201
26.216667	0.005487
26.233333	0.006018
26.25	0.006482
26.266667	0.006596
26.283333	0.00664
26.3	0.006503
26.316667	0.006056
26.333333	0.005354
26.35	0.004522
26.366667	0.00363
26.383333	0.002548
26.4	0.001449
26.416667	-0.000056
26.433333	-0.001142
26.45	-0.002377
26.466667	-0.003823
26.483333	-0.005199
26.5	-0.006366
26.516667	-0.007253
26.533333	-0.008101
26.55	-0.008348
26.566667	-0.009506
26.583333	-0.00889
26.6	-0.008855
26.616667	-0.00841
26.633333	-0.007655
26.65	-0.006679
26.666667	-0.00593
26.683333	-0.004752
26.7	-0.002945
26.716667	-0.001137
26.733333	0.000711
26.75	0.002396
26.766667	0.00362
26.783333	0.004444
26.8	0.005028
26.816667	0.005372
26.833333	0.005355
26.85	0.004999
26.866667	0.004582
26.883333	0.004516
26.9	0.003999
26.916667	0.002693
26.933333	0.000536
26.95	-0.00291
26.966667	-0.007567
26.983333	-0.012143
27	-0.01526
27.016667	-0.017427
27.033333	-0.019754
27.05	-0.033031
27.066667	-0.047288
27.083333	-0.049466
27.1	-0.047803
27.116667	-0.046601
27.133333	-0.033029
27.15	-0.017537
27.166667	-0.008315
27.183333	-0.004173
27.2	-0.002032
27.216667	-0.00021
27.233333	0.000951
27.25	0.001802
27.266667	0.002893
27.283333	0.003914
27.3	0.006074
27.316667	0.007945
27.333333	0.008835
27.35	0.009045
27.366667	0.009035
27.383333	0.008924
27.4	0.008764
27.416667	0.008803
27.433333	0.008902
27.45	0.008921
27.466667	0.008819
27.483333	0.008528
27.5	0.008326
27.516667	0.008295
27.533333	0.008302
27.55	0.008439
27.566667	0.008397
27.583333	0.008224
27.6	0.007771
27.616667	0.007398
27.633333	0.007084
27.65	0.00659
27.666667	0.006076
27.683333	0.005382
27.7	0.004558
27.716667	0.003973
27.733333	0.003088
27.75	0.002152
27.766667	0.001277
27.783333	0.000502
27.8	-0.000415
27.816667	-0.001081
27.833333	-0.001788
27.85	-0.002514
27.866667	-0.003241
27.883333	-0.003929
27.9	-0.004487
27.916667	-0.004885
27.933333	-0.005003
27.95	-0.004911
27.966667	-0.00492
27.983333	-0.004769
28	-0.004509
28.016667	-0.004018
28.033333	-0.003348
28.05	-0.002908
28.066667	-0.002509
28.083333	-0.00202
28.1	-0.001751
28.116667	-0.001852
28.133333	-0.001794
28.15	-0.001737
28.166667	-0.001699
28.183333	-0.001492
28.2	-0.001215
28.216667	-0.000998
28.233333	-0.000772
28.25	-0.000477
28.266667	-0.000201
28.283333	0.000024
28.3	0.00034
28.316667	0.000754
28.333333	0.001027
28.35	0.001331
28.366667	0.001825
28.383333	0.002638
28.4	0.003591
28.416667	0.004503
28.433333	0.005584
28.45	0.006846
28.466667	0.007988
28.483333	0.008899
28.5	0.009779
28.516667	0.010309
28.533333	0.010498
28.55	0.010348
28.566667	0.009968
28.583333	0.009505
28.6	0.009053
28.616667	0.008701
28.633333	0.008379
28.65	0.007846
28.666667	0.007472
28.683333	0.006908
28.7	0.006143
28.716667	0.005579
28.733333	0.005384
28.75	0.005638
28.766667	0.006212
28.783333	0.007185
28.8	0.008399
28.816667	0.010432
28.833333	0.012004
28.85	0.013095
28.866667	0.015016
28.883333	0.017427
28.9	0.019139
28.916667	0.019149
28.933333	0.018538
28.95	0.018266
28.966667	0.020155
28.983333	0.022194
29	0.024172
29.016667	0.022409
29.033333	0.016795
29.05	0.012061
29.066667	0.008517
29.083333	0.004664
29.1	-0.001623
29.116667	-0.007301
29.133333	-0.011918
29.15	-0.016525
29.166667	-0.019302
29.183333	-0.019863
29.2	-0.018736
29.216667	-0.025978
29.233333	-0.046591
29.25	-0.065553
29.266667	-0.068959
29.283333	-0.056727
29.3	-0.038126
29.316667	-0.014444
29.333333	0.008517
29.35	0.028187
29.366667	0.036322
29.383333	0.037077
29.4	0.032442
29.416667	0.026397
29.433333	0.021711
29.45	0.018719
29.466667	0.014977
29.483333	0.012804
29.5	0.011552
29.516667	0.01114
29.533333	0.01001
29.55	0.00822
29.566667	0.0059
29.583333	0.00519
29.6	0.00404
29.616667	0.003454
29.633333	0.003315
29.65	0.003456
29.666667	0.003727
29.683333	0.003909
29.7	0.004156
29.716667	0.004488
29.733333	0.00527
29.75	0.006122
29.766667	0.006644
29.783333	0.007203
29.8	0.007705
29.816667	0.007888
29.833333	0.00799
29.85	0.008012
29.866667	0.008084
29.883333	0.008275
29.9	0.008077
29.916667	0.008069
29.933333	0.00794
29.95	0.007502
29.966667	0.006844
29.983333	0.005885
30	0.004985
30.016667	0.004236
30.033333	0.003266
30.05	0.002029
30.066667	0.000688
30.083333	-0.000554
30.1	-0.001745
30.116667	-0.003126
30.133333	-0.003623
30.15	-0.003847
30.166667	-0.00424
30.183333	-0.004424
30.2	-0.004348
30.216667	-0.004135
30.233333	-0.003781
30.25	-0.003738
30.266667	-0.004205
30.283333	-0.004191
30.3	-0.004018
30.316667	-0.003766
30.333333	-0.003394
30.35	-0.002972
30.366667	-0.00309
30.383333	-0.002648
30.4	-0.002352
30.416667	-0.001318
30.433333	-0.001523
30.45	-0.002019
30.466667	-0.002115
30.483333	-0.002311
30.5	-0.002289
30.516667	-0.002356
30.533333	-0.002484
30.55	-0.002561
30.566667	-0.002546
30.583333	-0.002239
30.6	-0.001621
30.616667	-0.000863
30.633333	0.000105
30.65	0.001105
30.666667	0.002037
30.683333	0.002978
30.7	0.004109
30.716667	0.005341
30.733333	0.006452
30.75	0.007614
30.766667	0.008507
30.783333	0.009
30.8	0.009332
30.816667	0.009505
30.833333	0.009346
30.85	0.008914
30.866667	0.008221
30.883333	0.007328
30.9	0.006236
30.916667	0.004925
30.933333	0.003585
30.95	0.002335
30.966667	0.000955
30.983333	-0.000405
31	-0.00151
31.016667	-0.002473
31.033333	-0.003067
31.05	-0.00347
31.066667	-0.003853
31.083333	-0.004045
31.1	-0.004037
31.116667	-0.003859
31.133333	-0.003721
31.15	-0.003523
31.166667	-0.003385
31.183333	-0.003299
31.2	-0.003213
31.216667	-0.002907
31.233333	-0.00213
31.25	-0.000774
31.266667	0.000828
31.283333	0.001961
31.3	0.002035
31.316667	0.000919
31.333333	-0.000847
31.35	-0.00348
31.366667	-0.006239
31.383333	-0.017679
31.4	-0.036408
31.416667	-0.058337
31.433333	-0.062525
31.45	-0.060218
31.466667	-0.049551
31.483333	-0.030034
31.5	-0.015357
31.516667	-0.00774
31.533333	-0.005527
31.55	-0.005815
31.566667	-0.005952
31.583333	-0.005699
31.6	-0.005197
31.616667	-0.00443
31.633333	-0.003932
31.65	-0.002835
31.666667	-0.001647
31.683333	-0.000989
31.7	-0.000879
31.716667	-0.001027
31.733333	-0.000995
31.75	-0.000763
31.766667	-0.000281
31.783333	0.000702
31.8	0.001868
31.816667	0.002774
31.833333	0.003399
31.85	0.003975
31.866667	0.004431
31.883333	0.00472
31.9	0.004659
31.916667	0.004437
31.933333	0.004066
31.95	0.003625
31.966667	0.003256
31.983333	0.002937
32	0.002238
32.016667	0.001479
32.033333	0.00099
32.05	0.000641
32.066667	0.000182
32.083333	-0.000206
32.1	-0.000435
32.116667	-0.000833
32.133333	-0.001183
32.15	-0.001034
32.166667	-0.000934
32.183333	-0.000845
32.2	-0.000775
32.216667	-0.000708
32.233333	-0.000832
32.25	-0.001007
32.266667	-0.001262
32.283333	-0.001667
32.3	-0.002232
32.316667	-0.002393
32.333333	-0.003123
32.35	-0.003933
32.366667	-0.004423
32.383333	-0.004684
32.4	-0.004709
32.416667	-0.004805
32.433333	-0.004721
32.45	-0.004437
32.466667	-0.004432
32.483333	-0.00472
32.5	-0.005068
32.516667	-0.005267
32.533333	-0.005905
32.55	-0.005993
32.566667	-0.00415
32.583333	-0.002584
32.6	-0.000909
32.616667	0.001076
32.633333	0.003241
32.65	0.005411
32.666667	0.007588
32.683333	0.009415
32.7	0.010792
32.716667	0.011689
32.733333	0.012299
32.75	0.012283
32.766667	0.012067
32.783333	0.011511
32.8	0.010666
32.816667	0.00975
32.833333	0.009549
32.85	0.008528
32.866667	0.006428
32.883333	0.004807
32.9	0.003017
32.916667	0.001162
32.933333	-0.000861
32.95	-0.002894
32.966667	-0.004557
32.983333	-0.005951
33	-0.007215
33.016667	-0.00809
33.033333	-0.008536
33.05	-0.008541
33.066667	-0.008437
33.083333	-0.007944
33.1	-0.007428
33.116667	-0.006732
33.133333	-0.005986
33.15	-0.005129
33.166667	-0.004384
33.183333	-0.003597
33.2	-0.00283
33.216667	-0.001733
33.233333	-0.000766
33.25	0.000231
33.266667	0.001251
33.283333	0.002031
33.3	0.002451
33.316667	0.00269
33.333333	0.00275
33.35	0.002496
33.366667	0.00185
33.383333	0.001064
[truncated: 138 more rows]
