# Supplementary material for: The EF-hand domain of MINDY3 is a ubiquitin and RAD23 UBL-binding domain
Source: EMBO Rep. 2026 Jun 9;27(13):3604–31. doi: 10.1038/s44319-026-00825-1 (PMC13354579; doi:10.1038/s44319-026-00825-1)
Supplement: Supplementary file 3 — Source data Fig. 1 [file 44319_2026_825_MOESM3_ESM.zip › Figure 1/1D/Ub2_raw_data.csv]

DP_X	DP_Y	Baseline_X	Baseline_Y	Fit_X	Fit_Y	NDH_X	NDH_Y
0.083333	-0.003189			0.019082	2.374898	0.115059	2.190455
0.1	-0.002935			0.115059	2.168034	0.211975	1.803736
0.116667	-0.00247			0.211975	1.857899	0.309827	1.635722
0.133333	-0.002045			0.309827	1.588352	0.408618	1.312145
0.15	-0.001601			0.408618	1.353067	0.508347	1.130169
0.166667	-0.001136			0.508347	1.146823	0.609013	1.035298
0.183333	-0.00067			0.609013	0.965302	0.710617	0.817395
0.2	0.000116			0.710617	0.804913	0.813159	0.635777
0.216667	0.000843			0.813159	0.662664	0.916639	0.528098
0.233333	0.001179			0.916639	0.53605	1.021056	0.438307
0.25	0.001335			1.021056	0.422964	1.126411	0.300095
0.266667	0.001364			1.126411	0.32163	1.232704	0.204316
0.283333	0.001404			1.232704	0.230543	1.339935	0.190648
0.3	0.001584			1.339935	0.14842	1.448104	0.015267
0.316667	0.001745			1.448104	0.07417	1.55721	0.050257
0.333333	0.001785			1.55721	0.006854
0.35	0.002007
0.366667	0.002333
0.383333	0.002418
0.4	0.002294
0.416667	0.001959
0.433333	0.001526
0.45	0.001116
0.466667	0.000626
0.483333	0.000066
0.5	-0.000384
0.516667	-0.000564
0.533333	-0.000611
0.55	-0.000618
0.566667	-0.000805
0.583333	-0.000953
0.6	-0.00102
0.616667	-0.000966
0.633333	-0.000852
0.65	-0.000849
0.666667	-0.000805
0.683333	-0.000711
0.7	-0.000377
0.716667	-0.000013
0.733333	0.000181
0.75	0.000235
0.766667	0.000199
0.783333	0.000123
0.8	0.000246
0.816667	0.00027
0.833333	0.000283
0.85	0.000237
0.866667	0.00006
0.883333	0.000123
0.9	0.000225
0.916667	-0.000082
0.933333	-0.00039
0.95	-0.001397
0.966667	-0.001227
0.983333	-0.000526
1	0.000765
1.016667	-0.000094
1.033333	0.000587
1.05	0.005156
1.066667	0.009925
1.083333	0.013844
1.1	0.015273
1.116667	0.014661
1.133333	0.013689
1.15	0.013726
1.166667	0.015683
1.183333	0.016959
1.2	0.017126
1.216667	0.017052
1.233333	0.016377
1.25	0.015871
1.266667	0.015046
1.283333	0.01396
1.3	0.012465
1.316667	0.010927
1.333333	0.009699
1.35	0.008531
1.366667	0.007594
1.383333	0.007086
1.4	0.006766
1.416667	0.006596
1.433333	0.006245
1.45	0.005795
1.466667	0.005225
1.483333	0.004713
1.5	0.00407
1.516667	0.003427
1.533333	0.002824
1.55	0.002151
1.566667	0.001737
1.583333	0.001182
1.6	0.000716
1.616667	0.00054
1.633333	0.000505
1.65	0.000369
1.666667	0.00012
1.683333	0.000232
1.7	-0.000047
1.716667	-0.000265
1.733333	-0.000343
1.75	-0.000515
1.766667	-0.000696
1.783333	-0.000808
1.8	-0.000949
1.816667	-0.001
1.833333	-0.000894
1.85	-0.000749
1.866667	-0.000663
1.883333	-0.000577
1.9	-0.000712
1.916667	-0.000568
1.933333	-0.000346
1.95	-0.000313
1.966667	-0.000471
1.983333	-0.000799
2	-0.000708
2.016667	-0.000569
2.033333	-0.00046
2.05	-0.000281
2.066667	-0.000012
2.083333	0.000197
2.1	0.000313
2.116667	0.000168
2.133333	-0.000246
2.15	-0.000421
2.166667	-0.000605
2.183333	-0.000803
2.2	-0.000811
2.216667	-0.000749
2.233333	-0.000577
2.25	-0.000355
2.266667	-0.000076
2.283333	0.000163
2.3	0.000621
2.316667	0.001199
2.333333	0.001398
2.35	0.001464
2.366667	0.001278
2.383333	0.000803
2.4	0.000307
2.416667	-0.000078
2.433333	-0.000215
2.45	-0.000294
2.466667	-0.000384
2.483333	-0.000653
2.5	-0.000773
2.516667	-0.001062
2.533333	-0.001376
2.55	-0.001659
2.566667	-0.001993
2.583333	-0.002326
2.6	-0.00284
2.616667	-0.003157
2.633333	-0.003485
2.65	-0.003803
2.666667	-0.00396
2.683333	-0.004028
2.7	-0.003929
2.716667	-0.003521
2.733333	-0.003183
2.75	-0.002845
2.766667	-0.002646
2.783333	-0.002391
2.8	-0.002147
2.816667	-0.001773
2.833333	-0.00137
2.85	-0.000756
2.866667	-0.000274
2.883333	0.000005
2.9	0.000254
2.916667	0.000173
2.933333	0.000162
2.95	-0.000009
2.966667	-0.000115
2.983333	-0.0002
3	-0.000096
3.016667	-0.000152
3.033333	-0.000217
3.05	-0.000307
3.066667	-0.000547
3.083333	-0.001058
3.1	-0.002278
3.116667	-0.003389
3.133333	-0.003892
3.15	-0.003466
3.166667	-0.002371
3.183333	-0.004626
3.2	-0.010431
3.216667	-0.011067
3.233333	0.003506
3.25	0.033538
3.266667	0.06687
3.283333	0.111253
3.3	0.153975
3.316667	0.184225
3.333333	0.193166
3.35	0.182407
3.366667	0.159398
3.383333	0.128468
3.4	0.101569
3.416667	0.07852
3.433333	0.06573
3.45	0.053641
3.466667	0.043132
3.483333	0.036933
3.5	0.033435
3.516667	0.030027
3.533333	0.026539
3.55	0.024051
3.566667	0.022345
3.583333	0.020409
3.6	0.018914
3.616667	0.017369
3.633333	0.015223
3.65	0.01304
3.666667	0.011708
3.683333	0.011197
3.7	0.010276
3.716667	0.009355
3.733333	0.008485
3.75	0.007699
3.766667	0.007194
3.783333	0.006668
3.8	0.006173
3.816667	0.005437
3.833333	0.004738
3.85	0.00435
3.866667	0.004051
3.883333	0.003823
3.9	0.003594
3.916667	0.003342
3.933333	0.003112
3.95	0.002852
3.966667	0.002682
3.983333	0.002622
4	0.002248
4.016667	0.001748
4.033333	0.001337
4.05	0.001047
4.066667	0.000857
4.083333	0.000841
4.1	0.000792
4.116667	0.000743
4.133333	0.000724
4.15	0.000676
4.166667	0.000569
4.183333	0.000563
4.2	0.000596
4.216667	0.00075
4.233333	0.000754
4.25	0.000878
4.266667	0.001125
4.283333	0.001393
4.3	0.00161
4.316667	0.001648
4.333333	0.001776
4.35	0.001933
4.366667	0.002135
4.383333	0.002296
4.4	0.002358
4.416667	0.002349
4.433333	0.002157
4.45	0.002011
4.466667	0.001914
4.483333	0.001968
4.5	0.002101
4.516667	0.001967
4.533333	0.001699
4.55	0.001361
4.566667	0.001012
4.583333	0.000774
4.6	0.000446
4.616667	0.00007
4.633333	-0.000165
4.65	-0.000411
4.666667	-0.000737
4.683333	-0.001202
4.7	-0.001491
4.716667	-0.00161
4.733333	-0.001869
4.75	-0.002017
4.766667	-0.001986
4.783333	-0.001811
4.8	-0.001628
4.816667	-0.001315
4.833333	-0.001272
4.85	-0.00074
4.866667	-0.000042
4.883333	0.000249
4.9	0.00046
4.916667	0.000472
4.933333	0.000413
4.95	0.00059
4.966667	0.000677
4.983333	0.000653
5	0.00053
5.016667	0.000527
5.033333	0.000533
5.05	0.000381
5.066667	0.00026
5.083333	0.000109
5.1	-0.000063
5.116667	-0.000364
5.133333	-0.001003
5.15	-0.001356
5.166667	-0.001909
5.183333	-0.002482
5.2	-0.003265
5.216667	-0.003753
5.233333	-0.004091
5.25	-0.004598
5.266667	-0.004336
5.283333	-0.004603
5.3	-0.004671
5.316667	-0.004933
5.333333	-0.005495
5.35	-0.008317
5.366667	-0.017779
5.383333	-0.022796
5.4	-0.01087
5.416667	0.023005
5.433333	0.056361
5.45	0.092246
5.466667	0.132932
5.483333	0.163897
5.5	0.177582
5.516667	0.167287
5.533333	0.144132
5.55	0.117957
5.566667	0.092298
5.583333	0.073685
5.6	0.059092
5.616667	0.050569
5.633333	0.044325
5.65	0.040383
5.666667	0.035734
5.683333	0.030945
5.7	0.026676
5.716667	0.023317
5.733333	0.020182
5.75	0.017839
5.766667	0.015996
5.783333	0.014493
5.8	0.013191
5.816667	0.011486
5.833333	0.009781
5.85	0.008086
5.866667	0.006692
5.883333	0.005457
5.9	0.004423
5.916667	0.003369
5.933333	0.002755
5.95	0.002231
5.966667	0.001847
5.983333	0.001293
6	0.000863
6.016667	0.000532
6.033333	0.00022
6.05	-0.000231
6.066667	-0.000692
6.083333	-0.001317
6.1	-0.001983
6.116667	-0.00233
6.133333	-0.002666
6.15	-0.003073
6.166667	-0.00354
6.183333	-0.00384
6.2	-0.004049
6.216667	-0.004128
6.233333	-0.004248
6.25	-0.004297
6.266667	-0.004428
6.283333	-0.004478
6.3	-0.004598
6.316667	-0.004838
6.333333	-0.005048
6.35	-0.005117
6.366667	-0.005144
6.383333	-0.005322
6.4	-0.00548
6.416667	-0.005298
6.433333	-0.005069
6.45	-0.004837
6.466667	-0.004526
6.483333	-0.004214
6.5	-0.003862
6.516667	-0.00366
6.533333	-0.003417
6.55	-0.003104
6.566667	-0.00246
6.583333	-0.001637
6.6	-0.000434
6.616667	0.000916
6.633333	0.002487
6.65	0.003967
6.666667	0.005188
6.683333	0.006141
6.7	0.007404
6.716667	0.008577
6.733333	0.009861
6.75	0.011254
6.766667	0.012257
6.783333	0.011723
6.8	0.011219
6.816667	0.011564
6.833333	0.01164
6.85	0.010955
6.866667	0.01033
6.883333	0.009848
6.9	0.009005
6.916667	0.008252
6.933333	0.00718
6.95	0.005759
6.966667	0.003767
6.983333	0.002375
7	0.001684
7.016667	0.000972
7.033333	0.000478
7.05	-0.00021
7.066667	-0.000877
7.083333	-0.001415
7.1	-0.002022
7.116667	-0.002319
7.133333	-0.00263
7.15	-0.0031
7.166667	-0.00371
7.183333	-0.004251
7.2	-0.004631
7.216667	-0.00476
7.233333	-0.004909
7.25	-0.005028
7.266667	-0.005186
7.283333	-0.005325
7.3	-0.005429
7.316667	-0.005467
7.333333	-0.005555
7.35	-0.005733
7.366667	-0.005821
7.383333	-0.005784
7.4	-0.005647
7.416667	-0.0059
7.433333	-0.005953
7.45	-0.005726
7.466667	-0.005751
7.483333	-0.005059
7.5	-0.005087
7.516667	-0.006195
7.533333	-0.012233
7.55	-0.018612
7.566667	-0.016912
7.583333	-0.002783
7.6	0.028426
7.616667	0.062984
7.633333	0.102323
7.65	0.139094
7.666667	0.159132
7.683333	0.157421
7.7	0.138829
7.716667	0.113407
7.733333	0.092311
7.75	0.072071
7.766667	0.053681
7.783333	0.040761
7.8	0.034951
7.816667	0.03038
7.833333	0.026664
7.85	0.023718
7.866667	0.020963
7.883333	0.019217
7.9	0.018071
7.916667	0.016822
7.933333	0.015773
7.95	0.014224
7.966667	0.012206
7.983333	0.010707
8	0.009317
8.016667	0.008227
8.033333	0.007398
8.05	0.006608
8.066667	0.005778
8.083333	0.005139
8.1	0.004701
8.116667	0.004223
8.133333	0.004155
8.15	0.004127
8.166667	0.003791
8.183333	0.003367
8.2	0.003063
8.216667	0.002768
8.233333	0.002514
8.25	0.002262
8.266667	0.001935
8.283333	0.001807
8.3	0.001799
8.316667	0.001702
8.333333	0.001785
8.35	0.001966
8.366667	0.001817
8.383333	0.001829
8.4	0.00205
8.416667	0.002411
8.433333	0.002482
8.45	0.002455
8.466667	0.002358
8.483333	0.00205
8.5	0.001813
8.516667	0.001874
8.533333	0.00199
8.55	0.001935
8.566667	0.001841
8.583333	0.001737
8.6	0.001948
8.616667	0.002107
8.633333	0.002105
8.65	0.002174
8.666667	0.002002
8.683333	0.001803
8.7	0.001643
8.716667	0.001452
8.733333	0.001092
8.75	0.000561
8.766667	0.000211
8.783333	0.000028
8.8	-0.000025
8.816667	-0.000059
8.833333	-0.000222
8.85	-0.000455
8.866667	-0.000586
8.883333	-0.000576
8.9	-0.000646
8.916667	-0.000806
8.933333	-0.001046
8.95	-0.001177
8.966667	-0.001287
8.983333	-0.001418
9	-0.001539
9.016667	-0.00154
9.033333	-0.001672
9.05	-0.001486
9.066667	-0.0013
9.083333	-0.001074
9.1	-0.000788
9.116667	-0.000563
9.133333	-0.000182
9.15	0.00019
9.166667	0.000531
9.183333	0.000752
9.2	0.001313
9.216667	0.001469
9.233333	0.001544
9.25	0.00154
9.266667	0.001595
9.283333	0.001531
9.3	0.00134
9.316667	0.001098
9.333333	0.000946
9.35	0.001094
9.366667	0.000812
9.383333	0.000623
9.4	-0.000009
9.416667	-0.000582
9.433333	-0.001225
9.45	-0.001768
9.466667	-0.002246
9.483333	-0.002453
9.5	-0.0025
9.516667	-0.002668
9.533333	-0.003345
9.55	-0.003724
9.566667	-0.003707
9.583333	-0.0035
9.6	-0.003164
9.616667	-0.002727
9.633333	-0.00104
9.65	0.001963
9.666667	0.004115
9.683333	0.003037
9.7	-0.009561
9.716667	-0.019669
9.733333	-0.025186
9.75	-0.013006
9.766667	0.010323
9.783333	0.043433
9.8	0.082502
9.816667	0.118077
9.833333	0.135496
9.85	0.133566
9.866667	0.117436
9.883333	0.093825
9.9	0.071983
9.916667	0.057325
9.933333	0.043737
9.95	0.033519
9.966667	0.027742
9.983333	0.024254
10	0.021331
10.016667	0.018748
10.033333	0.016806
10.05	0.015553
10.066667	0.014051
10.083333	0.012856
10.1	0.011931
10.116667	0.010556
10.133333	0.009111
10.15	0.008076
10.166667	0.007512
10.183333	0.006687
10.2	0.006022
10.216667	0.005438
10.233333	0.004853
10.25	0.004399
10.266667	0.004027
10.283333	0.003826
10.3	0.003574
10.316667	0.003312
10.333333	0.003131
10.35	0.003064
10.366667	0.003018
10.383333	0.002751
10.4	0.002454
10.416667	0.002188
10.433333	0.001939
10.45	0.00184
10.466667	0.001811
10.483333	0.001752
10.5	0.001693
10.516667	0.001653
10.533333	0.001584
10.55	0.001556
10.566667	0.001587
10.583333	0.001728
10.6	0.001807
10.616667	0.00173
10.633333	0.001683
10.65	0.001596
10.666667	0.001539
10.683333	0.001406
10.7	0.000991
10.716667	0.000726
10.733333	0.00042
10.75	0.000195
10.766667	-0.000119
10.783333	-0.000524
10.8	-0.000809
10.816667	-0.001314
10.833333	-0.001229
10.85	-0.001204
10.866667	-0.001291
10.883333	-0.000467
10.9	0.000377
10.916667	0.000441
10.933333	0.000345
10.95	0.000236
10.966667	-0.000052
10.983333	-0.000239
11	0.000603
11.016667	0.001936
11.033333	0.003333
11.05	0.002803
11.066667	0.001933
11.083333	0.001694
11.1	0.001334
11.116667	0.001136
11.133333	0.001162
11.15	0.001348
11.166667	0.001434
11.183333	0.00165
11.2	0.001266
11.216667	0.000834
11.233333	0.000422
11.25	0.00024
11.266667	0.000188
11.283333	0.000346
11.3	0.000521
11.316667	0.000726
11.333333	0.000861
11.35	0.000736
11.366667	0.000101
11.383333	-0.00017
11.4	-0.000213
11.416667	-0.000086
11.433333	-0.000079
11.45	-0.000102
11.466667	-0.000322
11.483333	-0.000898
11.5	-0.001345
11.516667	-0.001651
11.533333	-0.001948
11.55	-0.00234
11.566667	-0.002275
11.583333	-0.00218
11.6	-0.002155
11.616667	-0.002459
11.633333	-0.002707
11.65	-0.002953
11.666667	-0.003029
11.683333	-0.002865
11.7	-0.002381
11.716667	-0.002477
11.733333	-0.002843
11.75	-0.002881
11.766667	-0.002839
11.783333	-0.003017
11.8	-0.003735
11.816667	-0.004327
11.833333	-0.003535
11.85	-0.003593
11.866667	-0.010831
11.883333	-0.019918
11.9	-0.024784
11.916667	-0.009059
11.933333	0.015577
11.95	0.041632
11.966667	0.072988
11.983333	0.106379
12	0.125641
12.016667	0.127593
12.033333	0.112075
12.05	0.086787
12.066667	0.069309
12.083333	0.04984
12.1	0.030232
12.116667	0.024303
12.133333	0.020895
12.15	0.018697
12.166667	0.016642
12.183333	0.014507
12.2	0.013051
12.216667	0.011976
12.233333	0.01115
12.25	0.010333
12.266667	0.009723
12.283333	0.008684
12.3	0.007644
12.316667	0.006955
12.333333	0.006175
12.35	0.005365
12.366667	0.004765
12.383333	0.004225
12.4	0.003725
12.416667	0.003305
12.433333	0.003108
12.45	0.00286
12.466667	0.002642
12.483333	0.002325
12.5	0.002227
12.516667	0.002065
12.533333	0.001853
12.55	0.001841
12.566667	0.00177
12.583333	0.001508
12.6	0.001383
12.616667	0.00141
12.633333	0.001247
12.65	0.000863
12.666667	0.00063
12.683333	0.000584
12.7	0.000653
12.716667	0.000762
12.733333	0.000971
12.75	0.00129
12.766667	0.001435
12.783333	0.001568
12.8	0.001732
12.816667	0.001816
12.833333	0.001559
12.85	0.001306
12.866667	0.001165
12.883333	0.001125
12.9	0.001105
12.916667	0.001245
12.933333	0.001234
12.95	0.0012
12.966667	0.001416
12.983333	0.001842
13	0.002298
13.016667	0.002494
13.033333	0.002441
13.05	0.002322
13.066667	0.002162
13.083333	0.001973
13.1	0.001664
13.116667	0.001431
13.133333	0.001214
13.15	0.000996
13.166667	0.000829
13.183333	0.000671
13.2	0.000586
13.216667	0.000475
13.233333	0.000354
13.25	0.000223
13.266667	0.000072
13.283333	-0.000069
13.3	-0.000318
13.316667	-0.000648
13.333333	-0.001018
13.35	-0.001198
13.366667	-0.001197
13.383333	-0.001241
13.4	-0.001385
13.416667	-0.001519
13.433333	-0.001522
13.45	-0.001626
13.466667	-0.001756
13.483333	-0.001738
13.5	-0.00154
13.516667	-0.001293
13.533333	-0.001165
13.55	-0.001182
13.566667	-0.001276
13.583333	-0.001379
13.6	-0.001432
13.616667	-0.001496
13.633333	-0.001532
13.65	-0.001558
13.666667	-0.001564
13.683333	-0.00149
13.7	-0.001515
13.716667	-0.001642
13.733333	-0.00157
13.75	-0.001338
13.766667	-0.001096
13.783333	-0.000904
13.8	-0.000682
13.816667	-0.00042
13.833333	-0.000099
13.85	0.000092
13.866667	0.000253
13.883333	0.000484
13.9	0.000789
13.916667	0.001161
13.933333	0.001674
13.95	0.002016
13.966667	0.002738
13.983333	0.002887
14	0.003721
14.016667	0.002586
14.033333	-0.007269
14.05	-0.019545
14.066667	-0.030001
14.083333	-0.024453
14.1	-0.005455
14.116667	0.015054
14.133333	0.049392
14.15	0.08263
14.166667	0.105333
14.183333	0.110576
14.2	0.101968
14.216667	0.083721
14.233333	0.066334
14.25	0.048263
14.266667	0.036091
14.283333	0.03061
14.3	0.025308
14.316667	0.022216
14.333333	0.020162
14.35	0.018217
14.366667	0.016912
14.383333	0.016096
14.4	0.015151
14.416667	0.014174
14.433333	0.013006
14.45	0.011578
14.466667	0.01034
14.483333	0.009302
14.5	0.008584
14.516667	0.007894
14.533333	0.007215
14.55	0.006555
14.566667	0.005895
14.583333	0.005195
14.6	0.004695
14.616667	0.004234
14.633333	0.003674
14.65	0.003053
14.666667	0.002293
14.683333	0.001672
14.7	0.001162
14.716667	0.000872
14.733333	0.000451
14.75	0.000241
14.766667	0.000061
14.783333	-0.000168
14.8	-0.000417
14.816667	-0.000597
14.833333	-0.000896
14.85	-0.001154
14.866667	-0.001052
14.883333	-0.001029
14.9	-0.001036
14.916667	-0.000993
14.933333	-0.00094
14.95	-0.000944
14.966667	-0.000699
14.983333	-0.000443
15	-0.000297
15.016667	-0.000191
15.033333	-0.000132
15.05	-0.000282
15.066667	-0.000292
15.083333	-0.000413
15.1	-0.000393
15.116667	-0.00039
15.133333	-0.000305
15.15	-0.00009
15.166667	0.000335
15.183333	0.00063
15.2	0.000589
15.216667	0.00072
15.233333	0.001022
15.25	0.001423
15.266667	0.001785
15.283333	0.001999
15.3	0.001908
15.316667	0.001727
15.333333	0.001616
15.35	0.001405
15.366667	0.001215
15.383333	0.001171
15.4	0.001227
15.416667	0.001382
15.433333	0.001338
15.45	0.001154
15.466667	0.001204
15.483333	0.001275
15.5	0.001216
15.516667	0.001167
15.533333	0.001118
15.55	0.000919
15.566667	0.000452
15.583333	-0.000016
15.6	-0.000403
15.616667	-0.000421
15.633333	-0.00053
15.65	-0.00059
15.666667	-0.00074
15.683333	-0.000719
15.7	-0.000609
15.716667	-0.000491
15.733333	-0.000527
15.75	-0.000583
15.766667	-0.000558
15.783333	-0.000634
15.8	-0.000951
15.816667	-0.001176
15.833333	-0.00122
15.85	-0.001235
15.866667	-0.00137
15.883333	-0.001545
15.9	-0.001519
15.916667	-0.001305
15.933333	-0.001242
15.95	-0.001498
15.966667	-0.001484
15.983333	-0.001317
16	-0.001135
16.016667	-0.001053
16.033333	-0.000931
16.05	-0.000989
16.066667	-0.000892
16.083333	-0.000612
16.1	-0.000832
16.116667	-0.000731
16.133333	-0.000531
16.15	-0.000662
16.166667	-0.001362
16.183333	-0.001792
16.2	-0.005402
16.216667	-0.015332
16.233333	-0.025332
16.25	-0.028051
16.266667	-0.01534
16.283333	0.007732
16.3	0.036093
16.316667	0.068084
16.333333	0.09126
16.35	0.093224
16.366667	0.084238
16.383333	0.073172
16.4	0.055005
16.416667	0.042016
16.433333	0.033534
16.45	0.025653
16.466667	0.019921
16.483333	0.016859
16.5	0.015476
16.516667	0.01536
16.533333	0.014853
16.55	0.013537
16.566667	0.012691
16.583333	0.012765
16.6	0.011246
16.616667	0.010467
16.633333	0.009799
16.65	0.00934
16.666667	0.008271
16.683333	0.008201
16.7	0.007831
16.716667	0.006471
16.733333	0.005081
16.75	0.004201
16.766667	0.004321
16.783333	0.003202
16.8	0.002222
16.816667	0.001372
16.833333	0.000913
16.85	0.000724
16.866667	0.000556
16.883333	0.000198
16.9	-0.00064
16.916667	-0.001567
16.933333	-0.002214
16.95	-0.002519
16.966667	-0.002353
16.983333	-0.002108
17	-0.001922
17.016667	-0.001536
17.033333	-0.001136
17.05	-0.000975
17.066667	-0.000905
17.083333	-0.000795
17.1	-0.000544
17.116667	-0.000218
17.133333	-0.000092
17.15	-0.000055
17.166667	0.000142
17.183333	0.000349
17.2	0.000351
17.216667	0.000306
17.233333	0.00047
17.25	0.000785
17.266667	0.00104
17.283333	0.001399
17.3	0.001852
17.316667	0.002216
17.333333	0.00248
17.35	0.002504
17.366667	0.00235
17.383333	0.002343
17.4	0.002356
17.416667	0.002299
17.433333	0.002182
17.45	0.001956
17.466667	0.001896
17.483333	0.001826
17.5	0.001636
17.516667	0.001396
17.533333	0.001156
17.55	0.001028
17.566667	0.000811
17.583333	0.000494
17.6	0.000047
17.616667	-0.00051
17.633333	-0.001009
17.65	-0.001468
17.666667	-0.001917
17.683333	-0.002327
17.7	-0.002306
17.716667	-0.002209
17.733333	-0.002165
17.75	-0.002201
17.766667	-0.002217
17.783333	-0.001963
17.8	-0.001772
17.816667	-0.001707
17.833333	-0.001663
17.85	-0.001419
17.866667	-0.001344
17.883333	-0.0012
17.9	-0.001166
17.916667	-0.000791
17.933333	-0.000447
17.95	-0.000343
17.966667	-0.000329
17.983333	-0.000382
18	-0.000348
18.016667	-0.000204
18.033333	-0.000319
18.05	-0.000345
18.066667	-0.000326
18.083333	-0.00027
18.1	-0.000245
18.116667	-0.000389
18.133333	-0.000574
18.15	-0.000521
18.166667	-0.000554
18.183333	-0.000356
18.2	-0.000158
18.216667	-0.000201
18.233333	-0.000334
18.25	-0.000063
18.266667	0.000408
18.283333	0.00068
18.3	0.000731
18.316667	0.001602
18.333333	0.002289
18.35	0.001876
18.366667	-0.003617
18.383333	-0.017321
18.4	-0.032274
18.416667	-0.03388
18.433333	-0.025296
18.45	-0.009183
18.466667	0.016811
18.483333	0.051164
18.5	0.077387
18.516667	0.088579
18.533333	0.086431
18.55	0.075613
18.566667	0.060115
18.583333	0.045516
18.6	0.031578
18.616667	0.02203
18.633333	0.015412
18.65	0.011184
18.666667	0.009216
18.683333	0.008799
18.7	0.008322
18.716667	0.007606
18.733333	0.006809
18.75	0.006402
18.766667	0.005948
18.783333	0.004925
18.8	0.003991
18.816667	0.003477
18.833333	0.003144
18.85	0.002993
18.866667	0.003174
18.883333	0.003215
18.9	0.003036
18.916667	0.002806
18.933333	0.00246
18.95	0.002027
18.966667	0.001704
18.983333	0.001241
19	0.000878
19.016667	0.000657
19.033333	0.000231
19.05	-0.000164
19.066667	-0.00042
19.083333	-0.000635
19.1	-0.00076
19.116667	-0.000826
19.133333	-0.000743
19.15	-0.000639
19.166667	-0.000445
19.183333	-0.000442
19.2	-0.000429
19.216667	-0.000435
19.233333	-0.00027
19.25	-0.000166
19.266667	0.000058
19.283333	0.00036
19.3	0.000647
19.316667	0.001133
19.333333	0.00156
19.35	0.001906
19.366667	0.002219
19.383333	0.002409
19.4	0.002398
19.416667	0.002338
19.433333	0.002328
19.45	0.002311
19.466667	0.002203
19.483333	0.002026
19.5	0.001678
19.516667	0.001621
19.533333	0.001513
19.55	0.001456
19.566667	0.001258
19.583333	0.00101
19.6	0.000743
19.616667	0.000375
19.633333	0.000062
19.65	-0.00024
19.666667	-0.000582
19.683333	-0.000794
19.7	-0.000946
19.716667	-0.001107
19.733333	-0.001238
19.75	-0.001208
19.766667	-0.001259
19.783333	-0.00122
19.8	-0.001152
19.816667	-0.001075
19.833333	-0.000738
19.85	-0.000621
19.866667	-0.000694
19.883333	-0.000989
19.9	-0.001297
19.916667	-0.001315
19.933333	-0.001434
19.95	-0.001372
19.966667	-0.0013
19.983333	-0.001295
20	-0.00125
20.016667	-0.001505
20.033333	-0.00152
20.05	-0.001206
20.066667	-0.000986
20.083333	-0.000918
20.1	-0.00081
20.116667	-0.000802
20.133333	-0.000634
20.15	-0.00045
20.166667	-0.000458
20.183333	-0.000477
20.2	-0.000465
20.216667	-0.000243
20.233333	-0.000023
20.25	0.000033
20.266667	0.00022
20.283333	0.000327
20.3	0.000334
20.316667	0.00032
20.333333	0.000374
20.35	0.000587
20.366667	0.000631
20.383333	0.000684
20.4	0.000868
20.416667	0.000619
20.433333	0.000011
20.45	-0.000368
20.466667	-0.000577
20.483333	-0.001345
20.5	-0.001605
20.516667	-0.001375
20.533333	-0.004255
20.55	-0.022475
20.566667	-0.036515
20.583333	-0.043655
20.6	-0.033155
20.616667	-0.014306
20.633333	0.007254
20.65	0.037644
20.666667	0.059603
20.683333	0.070293
20.7	0.066523
20.716667	0.056433
20.733333	0.045543
20.75	0.033333
20.766667	0.025105
20.783333	0.019106
20.8	0.015177
20.816667	0.012898
20.833333	0.011479
20.85	0.010582
20.866667	0.010196
20.883333	0.009699
20.9	0.009332
20.916667	0.008886
20.933333	0.007961
20.95	0.007237
20.966667	0.006643
20.983333	0.00632
21	0.006026
21.016667	0.005614
21.033333	0.005374
21.05	0.005304
21.066667	0.005204
21.083333	0.005084
21.1	0.004915
21.116667	0.00466
21.133333	0.004424
21.15	0.004289
21.166667	0.004184
21.183333	0.004239
21.2	0.004379
21.216667	0.004149
21.233333	0.003799
21.25	0.00349
21.266667	0.00308
21.283333	0.002755
21.3	0.002562
21.316667	0.002288
21.333333	0.002165
21.35	0.002391
21.366667	0.002422
21.383333	0.002295
21.4	0.002088
21.416667	0.001942
21.433333	0.001895
21.45	0.00163
21.466667	0.001159
21.483333	0.000697
21.5	0.000396
21.516667	0.000014
21.533333	-0.000377
21.55	-0.000586
21.566667	-0.000625
21.583333	-0.000644
21.6	-0.000734
21.616667	-0.000873
21.633333	-0.000882
21.65	-0.000512
21.666667	-0.000382
21.683333	-0.000461
21.7	-0.000511
21.716667	-0.000593
21.733333	-0.000675
21.75	-0.000688
21.766667	-0.00076
21.783333	-0.000792
21.8	-0.000717
21.816667	-0.000624
21.833333	-0.000591
21.85	-0.000647
21.866667	-0.000794
21.883333	-0.000743
21.9	-0.000795
21.916667	-0.000937
21.933333	-0.000939
21.95	-0.000841
21.966667	-0.000884
21.983333	-0.001052
22	-0.001079
22.016667	-0.001017
22.033333	-0.001065
22.05	-0.000922
22.066667	-0.000774
22.083333	-0.000607
22.1	-0.000389
22.116667	-0.000212
22.133333	0.000196
22.15	0.000631
22.166667	0.000775
22.183333	0.000989
22.2	0.001133
22.216667	0.001138
22.233333	0.001301
22.25	0.001462
22.266667	0.001564
22.283333	0.001566
22.3	0.001478
22.316667	0.0014
22.333333	0.001249
22.35	0.001129
22.366667	0.000859
22.383333	0.000489
22.4	0.000168
22.416667	-0.000116
22.433333	-0.000189
22.45	-0.000123
22.466667	-0.000346
22.483333	-0.00069
22.5	-0.000868
22.516667	-0.001087
22.533333	-0.001175
22.55	-0.001334
22.566667	-0.001652
22.583333	-0.001764
22.6	-0.001869
22.616667	-0.001523
22.633333	-0.000727
22.65	-0.000951
22.666667	-0.001258
22.683333	-0.001258
22.7	-0.003597
22.716667	-0.016047
22.733333	-0.033357
22.75	-0.041387
22.766667	-0.039261
22.783333	-0.026546
22.8	-0.00708
22.816667	0.015676
22.833333	0.040602
22.85	0.059214
22.866667	0.062187
22.883333	0.054059
22.9	0.045291
22.916667	0.037393
22.933333	0.031983
22.95	0.027843
22.966667	0.024093
22.983333	0.021022
23	0.018332
23.016667	0.01636
23.033333	0.014948
23.05	0.013326
23.066667	0.011084
23.083333	0.009101
23.1	0.007729
23.116667	0.006536
23.133333	0.005322
23.15	0.004339
23.166667	0.003626
23.183333	0.003053
23.2	0.00271
23.216667	0.002527
23.233333	0.002244
23.25	0.00186
23.266667	0.001607
23.283333	0.001445
23.3	0.001433
23.316667	0.00132
23.333333	0.001128
23.35	0.001026
23.366667	0.000885
23.383333	0.000734
23.4	0.000524
23.416667	0.000303
23.433333	0.000262
23.45	0.000403
23.466667	0.000605
23.483333	0.000888
23.5	0.00095
23.516667	0.000842
23.533333	0.000675
23.55	0.00052
23.566667	0.000306
23.583333	0.000391
23.6	0.000386
23.616667	0.000212
23.633333	0.000161
23.65	0.000029
23.666667	-0.000082
23.683333	-0.000194
23.7	-0.000195
23.716667	-0.000173
23.733333	-0.000052
23.75	0.00024
23.766667	0.000312
23.783333	0.000183
23.8	0.000047
23.816667	-0.000018
23.833333	-0.000003
23.85	0.000151
23.866667	0.000216
23.883333	0.000072
23.9	0.000059
23.916667	0.000137
23.933333	0.000014
23.95	0.000231
23.966667	0.000319
23.983333	0.000469
24	0.000428
24.016667	0.000438
24.033333	0.000448
24.05	0.000347
24.066667	0.000209
24.083333	0
24.1	-0.000259
24.116667	-0.000367
24.133333	-0.000466
24.15	-0.000644
24.166667	-0.000942
24.183333	-0.00123
24.2	-0.001368
24.216667	-0.001295
24.233333	-0.001153
24.25	-0.00089
24.266667	-0.000707
24.283333	-0.000664
24.3	-0.000662
24.316667	-0.000618
24.333333	-0.000324
24.35	-0.00021
24.366667	0.000014
24.383333	0.000158
24.4	0.000253
24.416667	0.000409
24.433333	0.000396
24.45	0.000233
24.466667	0.000189
24.483333	0.000166
24.5	0.000196
24.516667	0.000297
24.533333	0.000237
24.55	0.000197
24.566667	0.000207
24.583333	0.000062
24.6	0.000116
24.616667	0.000221
24.633333	0.000346
24.65	0.000321
24.666667	0.000239
24.683333	0.000219
24.7	-0.000001
24.716667	-0.000051
24.733333	-0.000151
24.75	0.000262
24.766667	0.000517
24.783333	0.000883
24.8	0.001349
24.816667	0.001385
24.833333	0.000602
24.85	-0.000366
24.866667	-0.003554
24.883333	-0.021783
24.9	-0.043581
24.916667	-0.055479
24.933333	-0.050811
24.95	-0.040153
24.966667	-0.021516
24.983333	0.008002
25	0.03326
25.016667	0.049032
25.033333	0.048556
25.05	0.04261
25.066667	0.036283
25.083333	0.030657
25.1	0.026384
25.116667	0.022713
25.133333	0.019913
25.15	0.018242
25.166667	0.016892
25.183333	0.015534
25.2	0.014279
25.216667	0.012174
25.233333	0.01027
25.25	0.008895
25.266667	0.007791
25.283333	0.007052
25.3	0.006493
25.316667	0.006005
25.333333	0.005686
25.35	0.005307
25.366667	0.005123
25.383333	0.00494
25.4	0.004467
25.416667	0.003854
25.433333	0.0032
25.45	0.002801
25.466667	0.002414
25.483333	0.002186
25.5	0.002119
25.516667	0.001931
25.533333	0.001827
25.55	0.001835
25.566667	0.001623
25.583333	0.001421
25.6	0.001289
25.616667	0.001179
25.633333	0.000933
25.65	0.000796
25.666667	0.00062
25.683333	0.000564
25.7	0.000518
25.716667	0.000457
25.733333	0.000586
25.75	0.000845
25.766667	0.001154
25.783333	0.001283
25.8	0.001227
25.816667	0.001141
25.833333	0.001155
25.85	0.001179
25.866667	0.001153
25.883333	0.001089
25.9	0.001307
25.916667	0.001394
25.933333	0.001261
25.95	0.000999
25.966667	0.000756
25.983333	0.000414
26	0.000222
26.016667	-0.00001
26.033333	-0.000072
26.05	-0.000065
26.066667	-0.000169
26.083333	-0.000404
26.1	-0.000859
26.116667	-0.001064
26.133333	-0.001029
26.15	-0.00109
26.166667	-0.001291
26.183333	-0.001342
26.2	-0.001333
26.216667	-0.001325
26.233333	-0.001563
26.25	-0.001573
26.266667	-0.001472
26.283333	-0.001332
26.3	-0.001241
26.316667	-0.001117
26.333333	-0.001087
26.35	-0.001016
26.366667	-0.000995
26.383333	-0.001064
26.4	-0.000848
26.416667	-0.000386
26.433333	0.000035
26.45	0.000166
26.466667	0.000217
26.483333	0.000217
26.5	0.000199
26.516667	0.000132
26.533333	0.000114
26.55	0.000027
26.566667	-0.000221
26.583333	-0.000537
26.6	-0.000642
26.616667	-0.000707
26.633333	-0.000613
26.65	-0.000578
26.666667	-0.00048
26.683333	-0.000322
26.7	-0.000184
26.716667	-0.000087
26.733333	0.000181
26.75	0.000165
26.766667	0.000037
26.783333	0.000119
26.8	0.000261
26.816667	0.000303
26.833333	0.000273
26.85	0.000161
26.866667	0.000028
26.883333	0.000376
26.9	0.000774
26.916667	0.001121
26.933333	0.001246
26.95	0.000901
26.966667	-0.000075
26.983333	-0.00089
27	-0.002465
27.016667	-0.002933
27.033333	-0.003951
27.05	-0.016679
27.066667	-0.036716
27.083333	-0.053044
27.1	-0.053644
27.116667	-0.039254
27.133333	-0.023483
27.15	0.003817
27.166667	0.030547
27.183333	0.045036
27.2	0.046974
27.216667	0.041703
27.233333	0.035821
27.25	0.02945
27.266667	0.023598
27.283333	0.019635
27.3	0.016912
27.316667	0.014599
27.333333	0.012976
27.35	0.011903
27.366667	0.011619
27.383333	0.010915
27.4	0.009101
27.416667	0.007758
27.433333	0.006784
27.45	0.006029
27.466667	0.005285
27.483333	0.004801
27.5	0.004456
27.516667	0.004072
27.533333	0.003378
27.55	0.002543
27.566667	0.002408
27.583333	0.002314
27.6	0.002209
27.616667	0.002115
27.633333	0.001831
27.65	0.001556
27.666667	0.001232
27.683333	0.000428
27.7	-0.000566
27.716667	-0.00087
27.733333	-0.001113
27.75	-0.001487
27.766667	-0.001651
27.783333	-0.001674
27.8	-0.001577
27.816667	-0.00133
27.833333	-0.001162
27.85	-0.000855
27.866667	-0.000287
27.883333	0.000081
27.9	0.00008
27.916667	0.000039
27.933333	-0.000072
27.95	-0.000184
27.966667	-0.000304
27.983333	-0.000323
28	-0.000322
28.016667	-0.000412
28.033333	-0.000521
28.05	-0.00067
28.066667	-0.000557
28.083333	-0.000414
28.1	-0.000171
28.116667	0.000222
28.133333	0.000626
28.15	0.000932
28.166667	0.001079
28.183333	0.001145
28.2	0.001041
28.216667	0.001028
28.233333	0.001258
28.25	0.001288
28.266667	0.001148
28.283333	0.001428
28.3	0.001188
28.316667	0.001041
28.333333	0.000844
28.35	0.001017
28.366667	0.001251
28.383333	0.001434
28.4	0.001358
28.416667	0.001183
28.433333	0.000818
28.45	0.000223
28.466667	-0.000292
28.483333	-0.000698
28.5	-0.000934
28.516667	-0.001251
28.533333	-0.001277
28.55	-0.001163
28.566667	-0.00096
28.583333	-0.001
28.6	-0.00095
28.616667	-0.000789
28.633333	-0.000789
28.65	-0.000669
28.666667	-0.000323
28.683333	-0.000398
28.7	-0.000473
28.716667	-0.000678
28.733333	-0.000662
28.75	-0.000602
28.766667	-0.000472
28.783333	-0.000332
28.8	-0.000193
28.816667	-0.000253
28.833333	-0.000287
28.85	-0.000134
28.866667	0.00009
28.883333	0.000213
28.9	0.000167
28.916667	0.000208
28.933333	0.000215
28.95	-0.000157
28.966667	-0.00034
28.983333	-0.000463
29	-0.000696
29.016667	-0.000675
29.033333	-0.000494
29.05	-0.000263
29.066667	-0.000232
29.083333	-0.000441
29.1	-0.000596
29.116667	-0.001401
29.133333	-0.002246
29.15	-0.002691
29.166667	-0.001425
29.183333	-0.000114
29.2	0.001266
29.216667	-0.011874
29.233333	-0.028064
29.25	-0.045574
29.266667	-0.051126
29.283333	-0.04895
29.3	-0.035864
29.316667	-0.017488
29.333333	0.007899
29.35	0.033434
29.366667	0.043568
29.383333	0.042911
29.4	0.037645
29.416667	0.032339
29.433333	0.027942
29.45	0.023955
29.466667	0.020967
29.483333	0.01843
29.5	0.016252
29.516667	0.014485
29.533333	0.013197
29.55	0.0114
29.566667	0.009642
29.583333	0.007915
29.6	0.006398
29.616667	0.005161
29.633333	0.004215
29.65	0.003509
29.666667	0.002823
29.683333	0.002317
29.7	0.002012
29.716667	0.001659
29.733333	0.001416
29.75	0.001322
29.766667	0.001429
29.783333	0.001667
29.8	0.001767
29.816667	0.001778
29.833333	0.001659
29.85	0.001399
29.866667	0.00099
29.883333	0.000556
29.9	0.000152
29.916667	0.000138
29.933333	0.000394
29.95	0.0004
29.966667	0.000491
29.983333	0.000484
30	0.000496
30.016667	0.000639
30.033333	0.000661
30.05	0.000629
30.066667	0.000599
30.083333	0.000279
30.1	0.0003
30.116667	0.0004
30.133333	0.000384
30.15	0.000394
30.166667	0.000483
30.183333	0.000503
30.2	0.000622
30.216667	0.000744
30.233333	0.000824
30.25	0.000783
30.266667	0.000563
30.283333	0.000602
30.3	0.000682
30.316667	0.000772
30.333333	0.000932
30.35	0.001051
30.366667	0.001251
30.383333	0.001441
30.4	0.001519
30.416667	0.001549
30.433333	0.001578
30.45	0.001438
30.466667	0.001298
30.483333	0.001182
30.5	0.00102
30.516667	0.001038
30.533333	0.000886
30.55	0.000683
30.566667	0.000493
30.583333	0.000376
30.6	0.000289
30.616667	0.000212
30.633333	0.000045
30.65	-0.000112
30.666667	-0.000317
30.683333	-0.000463
30.7	-0.000528
30.716667	-0.000694
30.733333	-0.000929
30.75	-0.001217
30.766667	-0.001394
30.783333	-0.001481
30.8	-0.001559
30.816667	-0.001666
30.833333	-0.001627
30.85	-0.001508
30.866667	-0.0012
30.883333	-0.000862
30.9	-0.000714
30.916667	-0.000728
30.933333	-0.000765
30.95	-0.000833
30.966667	-0.00084
30.983333	-0.000837
31	-0.000766
31.016667	-0.000769
31.033333	-0.000822
31.05	-0.000555
31.066667	-0.000148
31.083333	0.000198
31.1	0.00045
31.116667	0.000652
31.133333	0.000674
31.15	0.000655
31.166667	0.000457
31.183333	0.000065
31.2	-0.000259
31.216667	-0.000542
31.233333	-0.000435
31.25	-0.000268
31.266667	-0.000294
31.283333	-0.000451
31.3	-0.001579
31.316667	-0.003006
31.333333	-0.004874
31.35	-0.005483
31.366667	-0.007715
31.383333	-0.021646
31.4	-0.040798
31.416667	-0.055459
31.433333	-0.056501
31.45	-0.049046
31.466667	-0.03508
31.483333	-0.017355
31.5	0.007871
31.516667	0.027026
31.533333	0.03692
31.55	0.034113
31.566667	0.029407
31.583333	0.02475
31.6	0.020794
31.616667	0.017756
31.633333	0.015278
31.65	0.01349
31.666667	0.012362
31.683333	0.011345
31.7	0.009646
31.716667	0.007718
31.733333	0.00622
31.75	0.004992
31.766667	0.003913
31.783333	0.003115
31.8	0.002448
31.816667	0.00198
31.833333	0.001542
31.85	0.001254
31.866667	0.001097
31.883333	0.00091
31.9	0.000824
31.916667	0.000987
31.933333	0.001201
31.95	0.001344
31.966667	0.00134
31.983333	0.001206
32	0.001071
32.016667	0.001207
32.033333	0.001343
32.05	0.001481
32.066667	0.0014
32.083333	0.001208
32.1	0.001017
32.116667	0.000786
32.133333	0.000667
32.15	0.000879
32.166667	0.000952
32.183333	0.001044
32.2	0.001057
32.216667	0.001171
32.233333	0.001418
32.25	0.001375
32.266667	0.001481
32.283333	0.001528
32.3	0.001585
32.316667	0.001565
32.333333	0.001385
32.35	0.000935
32.366667	0.000425
32.383333	0.000105
32.4	0.000026
32.416667	0.000137
32.433333	0.000308
32.45	0.000519
32.466667	0.00023
32.483333	0.00011
32.5	0.000139
32.516667	0.000128
32.533333	0.000348
32.55	0.000447
32.566667	0.000184
32.583333	-0.000111
32.6	-0.000416
32.616667	-0.000731
32.633333	-0.000926
32.65	-0.001104
32.666667	-0.001047
32.683333	-0.000519
32.7	-0.000282
32.716667	-0.000344
32.733333	-0.000378
32.75	-0.00037
32.766667	-0.000292
32.783333	-0.000185
32.8	-0.000037
32.816667	-0.000069
32.833333	-0.000042
32.85	-0.000126
32.866667	-0.00029
32.883333	-0.000574
32.9	-0.000468
32.916667	-0.000261
32.933333	-0.000269
32.95	-0.000196
32.966667	-0.000113
32.983333	-0.000131
33	-0.000156
33.016667	-0.000268
33.033333	-0.00043
33.05	-0.000682
33.066667	-0.001034
33.083333	-0.000661
33.1	-0.000799
33.116667	-0.001078
33.133333	-0.000796
33.15	-0.001304
33.166667	-0.002443
33.183333	-0.003018
33.2	-0.002362
33.216667	-0.016487
33.233333	-0.044631
33.25	-0.037726
33.266667	-0.007539
33.283333	0.015366
33.3	0.020201
33.316667	0.017427
33.333333	0.014932
33.35	0.01172
33.366667	0.009418
33.383333	0.008187
[truncated: 138 more rows]
