# Supplementary material for: The EF-hand domain of MINDY3 is a ubiquitin and RAD23 UBL-binding domain
Source: EMBO Rep. 2026 Jun 9;27(13):3604–31. doi: 10.1038/s44319-026-00825-1 (PMC13354579; doi:10.1038/s44319-026-00825-1)
Supplement: Supplementary file 3 — Source data Fig. 1 [file 44319_2026_825_MOESM3_ESM.zip › Figure 1/1D/Ub3_raw_data.csv]

DP_X	DP_Y	Baseline_X	Baseline_Y	Fit_X	Fit_Y	NDH_X	NDH_Y
0.083333	0.000461			0.019082	4.041136	0.115059	4.266354
0.1	0.000273			0.115059	3.939466	0.211975	3.25785
0.116667	0.000254			0.211975	3.701441	0.309827	3.331018
0.133333	0.000146			0.309827	3.328184	0.408618	2.872021
0.15	0.000267			0.408618	2.775	0.508347	2.232182
0.166667	0.000759			0.508347	2.070513	0.609013	1.120625
0.183333	0.001091			0.609013	1.362741	0.710617	0.876085
0.2	0.001332			0.710617	0.803944	0.813159	0.512346
0.216667	0.001654			0.813159	0.427754	0.916639	0.21692
0.233333	0.001765			0.916639	0.189741	1.021056	-0.074821
0.25	0.001887			1.021056	0.039129	1.126411	-0.178671
0.266667	0.002048			1.126411	-0.058801	1.232704	-0.197479
0.283333	0.002569			1.232704	-0.124741	1.339935	0.036876
0.3	0.00292			1.339935	-0.170707	1.448104	-0.287312
0.316667	0.002661			1.448104	-0.203778	1.55721	-0.132355
0.333333	0.002192			1.55721	-0.228248
0.35	0.002043
0.366667	0.001943
0.383333	0.001912
0.4	0.002122
0.416667	0.001892
0.433333	0.001891
0.45	0.001998
0.466667	0.001925
0.483333	0.001572
0.5	0.000878
0.516667	0.000425
0.533333	0.000207
0.55	0.000099
0.566667	0.00001
0.583333	-0.000108
0.6	-0.000246
0.616667	-0.00045
0.633333	-0.000426
0.65	-0.000632
0.666667	-0.000878
0.683333	-0.001203
0.7	-0.001724
0.716667	-0.00196
0.733333	-0.002085
0.75	-0.002291
0.766667	-0.002246
0.783333	-0.002246
0.8	-0.002213
0.816667	-0.00214
0.833333	-0.002027
0.85	-0.002234
0.866667	-0.002783
0.883333	-0.003203
0.9	-0.003113
0.916667	-0.002823
0.933333	-0.001953
0.95	-0.001693
0.966667	-0.001865
0.983333	-0.001778
1	-0.002581
1.016667	-0.003304
1.033333	-0.000537
1.05	0.00503
1.066667	0.013654
1.083333	0.019417
1.1	0.026451
1.116667	0.033695
1.133333	0.037822
1.15	0.036942
1.166667	0.034243
1.183333	0.032684
1.2	0.030864
1.216667	0.026821
1.233333	0.023749
1.25	0.019987
1.266667	0.008874
1.283333	-0.003398
1.3	-0.011201
1.316667	-0.027146
1.333333	-0.048751
1.35	-0.059826
1.366667	-0.060751
1.383333	-0.057066
1.4	-0.046391
1.416667	-0.038479
1.433333	-0.031466
1.45	-0.027254
1.466667	-0.023721
1.483333	-0.019767
1.5	-0.017016
1.516667	-0.014376
1.533333	-0.012636
1.55	-0.011456
1.566667	-0.010381
1.583333	-0.008803
1.6	-0.007145
1.616667	-0.005697
1.633333	-0.004629
1.65	-0.003783
1.666667	-0.002527
1.683333	-0.001821
1.7	-0.001195
1.716667	-0.000669
1.733333	-0.001133
1.75	-0.001119
1.766667	-0.000615
1.783333	-0.0004
1.8	-0.000656
1.816667	-0.000742
1.833333	-0.000767
1.85	-0.000764
1.866667	-0.000732
1.883333	-0.000949
1.9	-0.001516
1.916667	-0.002061
1.933333	-0.00229
1.95	-0.002238
1.966667	-0.001897
1.983333	-0.001356
2	-0.000929
2.016667	-0.000459
2.033333	-0.0001
2.05	0.00013
2.066667	0.00035
2.083333	0.000518
2.1	0.000107
2.116667	-0.000334
2.133333	-0.000486
2.15	-0.000557
2.166667	-0.000748
2.183333	-0.00088
2.2	-0.000592
2.216667	-0.000774
2.233333	-0.001677
2.25	-0.001869
2.266667	-0.002819
2.283333	-0.003972
2.3	-0.004795
2.316667	-0.004878
2.333333	-0.005371
2.35	-0.00781
2.366667	-0.010823
2.383333	-0.021927
2.4	-0.03288
2.416667	-0.035504
2.433333	-0.033541
2.45	-0.030015
2.466667	-0.027329
2.483333	-0.025383
2.5	-0.024197
2.516667	-0.024752
2.533333	-0.023667
2.55	-0.021811
2.566667	-0.020955
2.583333	-0.021489
2.6	-0.022994
2.616667	-0.026707
2.633333	-0.030951
2.65	-0.033176
2.666667	-0.0326
2.683333	-0.034594
2.7	-0.035106
2.716667	-0.0332
2.733333	-0.028424
2.75	-0.023528
2.766667	-0.018793
2.783333	-0.015282
2.8	-0.013056
2.816667	-0.011829
2.833333	-0.010393
2.85	-0.008747
2.866667	-0.007634
2.883333	-0.006098
2.9	-0.004301
2.916667	-0.002705
2.933333	-0.001298
2.95	-0.000612
2.966667	-0.000505
2.983333	-0.000308
3	-0.000391
3.016667	-0.000494
3.033333	-0.000307
3.05	0.000182
3.066667	0.0006
3.083333	0.000368
3.1	-0.000164
3.116667	-0.000726
3.133333	-0.001384
3.15	-0.002156
3.166667	-0.003857
3.183333	-0.004528
3.2	-0.006269
3.216667	0.017696
3.233333	0.066096
3.25	0.129386
3.266667	0.201796
3.283333	0.270716
3.3	0.341903
3.316667	0.392135
3.333333	0.399926
3.35	0.368097
3.366667	0.311518
3.383333	0.246539
3.4	0.191252
3.416667	0.145715
3.433333	0.113637
3.45	0.08905
3.466667	0.075453
3.483333	0.064249
3.5	0.056033
3.516667	0.046577
3.533333	0.035032
3.55	0.030666
3.566667	0.027426
3.583333	0.023322
3.6	0.019818
3.616667	0.017134
3.633333	0.01495
3.65	0.013013
3.666667	0.011341
3.683333	0.010219
3.7	0.009418
3.716667	0.007986
3.733333	0.006572
3.75	0.005213
3.766667	0.003703
3.783333	0.002703
3.8	0.002064
3.816667	0.001624
3.833333	0.001007
3.85	0.000349
3.866667	0.000072
3.883333	-0.000015
3.9	-0.000153
3.916667	-0.000386
3.933333	-0.00042
3.95	-0.000455
3.966667	-0.0005
3.983333	-0.000815
4	-0.001144
4.016667	-0.001756
4.033333	-0.002168
4.05	-0.00245
4.066667	-0.002272
4.083333	-0.002267
4.1	-0.002186
4.116667	-0.002196
4.133333	-0.002195
4.15	-0.002344
4.166667	-0.002164
4.183333	-0.002461
4.2	-0.002677
4.216667	-0.002753
4.233333	-0.002929
4.25	-0.003076
4.266667	-0.003278
4.283333	-0.003451
4.3	-0.003764
4.316667	-0.003887
4.333333	-0.00364
4.35	-0.003277
4.366667	-0.003095
4.383333	-0.003184
4.4	-0.002983
4.416667	-0.002701
4.433333	-0.002632
4.45	-0.002494
4.466667	-0.002236
4.483333	-0.001979
4.5	-0.001531
4.516667	-0.000924
4.533333	-0.000097
4.55	0.00041
4.566667	0.000757
4.583333	0.001133
4.6	0.00175
4.616667	0.002369
4.633333	0.003138
4.65	0.003417
4.666667	0.003586
4.683333	0.003955
4.7	0.004188
4.716667	0.004381
4.733333	0.004594
4.75	0.004848
4.766667	0.004891
4.783333	0.004729
4.8	0.004648
4.816667	0.004338
4.833333	0.003807
4.85	0.003246
4.866667	0.003219
4.883333	0.002564
4.9	0.001689
4.916667	0.001165
4.933333	0.00084
4.95	0.000707
4.966667	0.000507
4.983333	0.000198
5	-0.000112
5.016667	-0.000301
5.033333	-0.00073
5.05	-0.001336
5.066667	-0.001561
5.083333	-0.001857
5.1	-0.002072
5.116667	-0.002068
5.133333	-0.001931
5.15	-0.001683
5.166667	-0.001296
5.183333	-0.000918
5.2	-0.000771
5.216667	-0.000712
5.233333	-0.000722
5.25	-0.000802
5.266667	-0.000701
5.283333	-0.000711
5.3	-0.00032
5.316667	-0.000338
5.333333	-0.001695
5.35	-0.004783
5.366667	-0.00814
5.383333	0.011533
5.4	0.049608
5.416667	0.102153
5.433333	0.168128
5.45	0.232393
5.466667	0.303818
5.483333	0.349225
5.5	0.351832
5.516667	0.319829
5.533333	0.265587
5.55	0.209644
5.566667	0.164423
5.583333	0.126393
5.6	0.097492
5.616667	0.077142
5.633333	0.063011
5.65	0.052392
5.666667	0.042934
5.683333	0.036456
5.7	0.033708
5.716667	0.02986
5.733333	0.025953
5.75	0.022477
5.766667	0.019501
5.783333	0.016975
5.8	0.015019
5.816667	0.013664
5.833333	0.01211
5.85	0.010266
5.866667	0.008443
5.883333	0.006709
5.9	0.004906
5.916667	0.003394
5.933333	0.002273
5.95	0.001161
5.966667	0.0002
5.983333	-0.000242
6	-0.000692
6.016667	-0.001191
6.033333	-0.00158
6.05	-0.002159
6.066667	-0.002589
6.083333	-0.002817
6.1	-0.003054
6.116667	-0.003201
6.133333	-0.003178
6.15	-0.003226
6.166667	-0.003312
6.183333	-0.003257
6.2	-0.003012
6.216667	-0.002807
6.233333	-0.002482
6.25	-0.002257
6.266667	-0.00167
6.283333	-0.001533
6.3	-0.001446
6.316667	-0.001389
6.333333	-0.001452
6.35	-0.001314
6.366667	-0.001285
6.383333	-0.001826
6.4	-0.001737
6.416667	-0.001808
6.433333	-0.002297
6.45	-0.002926
6.466667	-0.003395
6.483333	-0.003554
6.5	-0.004063
6.516667	-0.004872
6.533333	-0.005409
6.55	-0.006216
6.566667	-0.007213
6.583333	-0.00824
6.6	-0.009276
6.616667	-0.009912
6.633333	-0.010237
6.65	-0.010872
6.666667	-0.011767
6.683333	-0.012142
6.7	-0.012255
6.716667	-0.012239
6.733333	-0.012382
6.75	-0.012635
6.766667	-0.013028
6.783333	-0.01316
6.8	-0.013342
6.816667	-0.013393
6.833333	-0.013354
6.85	-0.013086
6.866667	-0.012696
6.883333	-0.012016
6.9	-0.011215
6.916667	-0.010275
6.933333	-0.009005
6.95	-0.008093
6.966667	-0.007321
6.983333	-0.006309
7	-0.005197
7.016667	-0.004215
7.033333	-0.003392
7.05	-0.002438
7.066667	-0.001414
7.083333	-0.00112
7.1	-0.001127
7.116667	-0.000763
7.133333	-0.000187
7.15	0.000269
7.166667	0.000534
7.183333	0.00095
7.2	0.001356
7.216667	0.001233
7.233333	0.00113
7.25	0.000867
7.266667	0.000454
7.283333	0.000012
7.3	-0.00026
7.316667	-0.000561
7.333333	-0.000912
7.35	-0.001183
7.366667	-0.001424
7.383333	-0.001295
7.4	-0.001184
7.416667	-0.001173
7.433333	-0.001203
7.45	-0.001292
7.466667	-0.001301
7.483333	-0.000919
7.5	-0.000717
7.516667	-0.000265
7.533333	-0.007382
7.55	-0.00109
7.566667	0.023404
7.583333	0.065468
7.6	0.119712
7.616667	0.179746
7.633333	0.24559
7.65	0.291376
7.666667	0.306902
7.683333	0.288978
7.7	0.245054
7.716667	0.2012
7.733333	0.159477
7.75	0.123956
7.766667	0.096024
7.783333	0.077582
7.8	0.06789
7.816667	0.057499
7.833333	0.04971
7.85	0.040291
7.866667	0.036541
7.883333	0.031132
7.9	0.026513
7.916667	0.022956
7.933333	0.020159
7.95	0.017972
7.966667	0.016466
7.983333	0.015189
8	0.014155
8.016667	0.01344
8.033333	0.012346
8.05	0.010712
8.066667	0.009268
8.083333	0.008196
8.1	0.007195
8.116667	0.006504
8.133333	0.005863
8.15	0.005242
8.166667	0.004822
8.183333	0.004264
8.2	0.003696
8.216667	0.003218
8.233333	0.00276
8.25	0.002442
8.266667	0.002248
8.283333	0.001713
8.3	0.000968
8.316667	0.000483
8.333333	0.000049
8.35	-0.000403
8.366667	-0.000764
8.383333	-0.000816
8.4	-0.000927
8.416667	-0.000978
8.433333	-0.001097
8.45	-0.001364
8.466667	-0.001432
8.483333	-0.00159
8.5	-0.001818
8.516667	-0.001733
8.533333	-0.001637
8.55	-0.001371
8.566667	-0.001275
8.583333	-0.001439
8.6	-0.001401
8.616667	-0.001081
8.633333	-0.000771
8.65	-0.000541
8.666667	-0.000221
8.683333	0.00018
8.7	0.000485
8.716667	0.000619
8.733333	0.000333
8.75	0.000037
8.766667	-0.000088
8.783333	-0.0001
8.8	-0.000301
8.816667	-0.000203
8.833333	-0.000024
8.85	-0.000136
8.866667	-0.000473
8.883333	-0.0005
8.9	-0.000637
8.916667	-0.001004
8.933333	-0.001151
8.95	-0.001345
8.966667	-0.001487
8.983333	-0.001609
9	-0.001662
9.016667	-0.001614
9.033333	-0.001794
9.05	-0.001771
9.066667	-0.001319
9.083333	-0.000766
9.1	-0.000583
9.116667	-0.000629
9.133333	-0.000471
9.15	-0.000343
9.166667	-0.000245
9.183333	-0.000206
9.2	-0.000048
9.216667	0.000357
9.233333	0.000721
9.25	0.000926
9.266667	0.00095
9.283333	0.000825
9.3	0.001055
9.316667	0.001117
9.333333	0.000998
9.35	0.00092
9.366667	0.000912
9.383333	0.000928
9.4	0.000787
9.416667	0.000676
9.433333	0.000896
9.45	0.001095
9.466667	0.001087
9.483333	0.001034
9.5	0.000981
9.516667	0.001078
9.533333	0.001035
9.55	0.001123
9.566667	0.000918
9.583333	0.000973
9.6	0.001327
9.616667	0.001592
9.633333	0.001687
9.65	0.001998
9.666667	0.00241
9.683333	0.002412
9.7	-0.003485
9.716667	-0.003623
9.733333	0.012983
9.75	0.040692
9.766667	0.085751
9.783333	0.13763
9.8	0.190489
9.816667	0.231791
9.833333	0.250866
9.85	0.238191
9.866667	0.207396
9.883333	0.166671
9.9	0.126047
9.916667	0.098618
9.933333	0.077939
9.95	0.065209
9.966667	0.05597
9.983333	0.050001
10	0.044027
10.016667	0.037882
10.033333	0.032518
10.05	0.028464
10.066667	0.025289
10.083333	0.022439
10.1	0.020229
10.116667	0.01859
10.133333	0.01763
10.15	0.01623
10.166667	0.015033
10.183333	0.013317
10.2	0.011861
10.216667	0.010795
10.233333	0.009859
10.25	0.008975
10.266667	0.008223
10.283333	0.00741
10.3	0.006898
10.316667	0.006485
10.333333	0.005984
10.35	0.005674
10.366667	0.005464
10.383333	0.005285
10.4	0.004935
10.416667	0.004646
10.433333	0.004638
10.45	0.004361
10.466667	0.004203
10.483333	0.004176
10.5	0.004179
10.516667	0.004193
10.533333	0.004207
10.55	0.003941
10.566667	0.003566
10.583333	0.00343
10.6	0.003555
10.616667	0.003531
10.633333	0.003386
10.65	0.003172
10.666667	0.003147
10.683333	0.003093
10.7	0.002899
10.716667	0.002905
10.733333	0.002911
10.75	0.002487
10.766667	0.001943
10.783333	0.001269
10.8	0.000775
10.816667	0.000321
10.833333	-0.000022
10.85	-0.000176
10.866667	-0.000381
10.883333	-0.000435
10.9	-0.00077
10.916667	-0.000924
10.933333	-0.000549
10.95	-0.000684
10.966667	-0.0008
10.983333	-0.000875
11	-0.001141
11.016667	-0.001076
11.033333	-0.001223
11.05	-0.00111
11.066667	-0.001127
11.083333	-0.000824
11.1	-0.000411
11.116667	0.000211
11.133333	0.000662
11.15	0.000633
11.166667	0.000314
11.183333	0.000185
11.2	0.000166
11.216667	0.000005
11.233333	-0.000266
11.25	-0.000147
11.266667	-0.000098
11.283333	-0.000069
11.3	0.000007
11.316667	0.000234
11.333333	0.000271
11.35	-0.000062
11.366667	-0.000406
11.383333	-0.000661
11.4	-0.000906
11.416667	-0.001112
11.433333	-0.001408
11.45	-0.001513
11.466667	-0.00137
11.483333	-0.001309
11.5	-0.001417
11.516667	-0.001655
11.533333	-0.001673
11.55	-0.001562
11.566667	-0.001292
11.583333	-0.001053
11.6	-0.000893
11.616667	-0.000813
11.633333	-0.000794
11.65	-0.000436
11.666667	0.000033
11.683333	0.000551
11.7	0.000859
11.716667	0.001227
11.733333	0.001595
11.75	0.001833
11.766667	0.00265
11.783333	0.003248
11.8	0.003246
11.816667	0.003553
11.833333	0.003831
11.85	0.000229
11.866667	-0.002774
11.883333	-0.008866
11.9	-0.008408
11.916667	0.0077
11.933333	0.041128
11.95	0.083275
11.966667	0.133033
11.983333	0.174521
12	0.19645
12.016667	0.187278
12.033333	0.164817
12.05	0.135425
12.066667	0.105593
12.083333	0.083573
12.1	0.068332
12.116667	0.056351
12.133333	0.04898
12.15	0.041989
12.166667	0.036279
12.183333	0.03235
12.2	0.02942
12.216667	0.02675
12.233333	0.02427
12.25	0.022431
12.266667	0.020662
12.283333	0.018814
12.3	0.016435
12.316667	0.014757
12.333333	0.013029
12.35	0.011412
12.366667	0.010065
12.383333	0.008688
12.4	0.007351
12.416667	0.006054
12.433333	0.005339
12.45	0.004413
12.466667	0.003508
12.483333	0.002883
12.5	0.002458
12.516667	0.001934
12.533333	0.001301
12.55	0.000788
12.566667	0.000504
12.583333	0.000171
12.6	0.00002
12.616667	0.000029
12.633333	-0.000122
12.65	-0.000143
12.666667	-0.000064
12.683333	-0.000014
12.7	-0.000002
12.716667	0.000229
12.733333	0.000501
12.75	0.000662
12.766667	0.000725
12.783333	0.000919
12.8	0.001213
12.816667	0.001427
12.833333	0.001602
12.85	0.001866
12.866667	0.002144
12.883333	0.002601
12.9	0.002868
12.916667	0.002876
12.933333	0.002803
12.95	0.002683
12.966667	0.002834
12.983333	0.003024
13	0.003055
13.016667	0.003096
13.033333	0.003309
13.05	0.003423
13.066667	0.003597
13.083333	0.003861
13.1	0.004015
13.116667	0.004261
13.133333	0.004609
13.15	0.004327
13.166667	0.004055
13.183333	0.003882
13.2	0.003692
13.216667	0.003174
13.233333	0.002735
13.25	0.002927
13.266667	0.003299
13.283333	0.003081
13.3	0.002868
13.316667	0.002544
13.333333	0.00215
13.35	0.001956
13.366667	0.001792
13.383333	0.001672
13.4	0.001523
13.416667	0.001214
13.433333	0.000824
13.45	0.000555
13.466667	0.000329
13.483333	0.000394
13.5	0.000539
13.516667	0.000494
13.533333	0.000339
13.55	0.000486
13.566667	0.000616
13.583333	0.000595
13.6	0.000454
13.616667	0.000214
13.633333	0.000054
13.65	0.000047
13.666667	0.00011
13.683333	0.000014
13.7	-0.000033
13.716667	-0.00004
13.733333	-0.000013
13.75	0.000103
13.766667	0.00026
13.783333	0.000207
13.8	0.000153
13.816667	0.000042
13.833333	-0.000178
13.85	-0.000449
13.866667	-0.000439
13.883333	-0.00052
13.9	-0.000258
13.916667	0.000264
13.933333	0.000355
13.95	0.000047
13.966667	-0.000571
13.983333	-0.001728
14	-0.002844
14.016667	-0.00355
14.033333	-0.006326
14.05	-0.016412
14.066667	-0.023387
14.083333	-0.019631
14.1	0.001144
14.116667	0.03561
14.133333	0.078365
14.15	0.112941
14.166667	0.137368
14.183333	0.138115
14.2	0.125652
14.216667	0.103178
14.233333	0.081275
14.25	0.062343
14.266667	0.04475
14.283333	0.033278
14.3	0.029526
14.316667	0.025173
14.333333	0.021451
14.35	0.019059
14.366667	0.017287
14.383333	0.016165
14.4	0.014163
14.416667	0.011921
14.433333	0.009788
14.45	0.007526
14.466667	0.005834
14.483333	0.004562
14.5	0.00314
14.516667	0.002117
14.533333	0.001324
14.55	0.000521
14.566667	-0.000221
14.583333	-0.000874
14.6	-0.001398
14.616667	-0.002091
14.633333	-0.002965
14.65	-0.003759
14.666667	-0.004182
14.683333	-0.004417
14.7	-0.004342
14.716667	-0.004257
14.733333	-0.004192
14.75	-0.004167
14.766667	-0.004203
14.783333	-0.00414
14.8	-0.004137
14.816667	-0.004084
14.833333	-0.003931
14.85	-0.003728
14.866667	-0.003528
14.883333	-0.003387
14.9	-0.003166
14.916667	-0.003035
14.933333	-0.002934
14.95	-0.002746
14.966667	-0.002488
14.983333	-0.00219
15	-0.002022
15.016667	-0.002003
15.033333	-0.002158
15.05	-0.002343
15.066667	-0.002498
15.083333	-0.002533
15.1	-0.002658
15.116667	-0.002565
15.133333	-0.002223
15.15	-0.001962
15.166667	-0.00192
15.183333	-0.001878
15.2	-0.001798
15.216667	-0.001769
15.233333	-0.001641
15.25	-0.001642
15.266667	-0.001833
15.283333	-0.001885
15.3	-0.001449
15.316667	-0.001252
15.333333	-0.001116
15.35	-0.000779
15.366667	-0.000353
15.383333	0.000083
15.4	0.000169
15.416667	0.000254
15.433333	0.00055
15.45	0.000496
15.466667	0.000632
15.483333	0.000878
15.5	0.001105
15.516667	0.001411
15.533333	0.001557
15.55	0.001065
15.566667	0.001103
15.583333	0.001002
15.6	0.0009
15.616667	0.000718
15.633333	0.000548
15.65	0.000249
15.666667	-0.00003
15.683333	0.000102
15.7	0.000023
15.716667	-0.000335
15.733333	0.00004
15.75	0.000465
15.766667	0.00069
15.783333	0.000835
15.8	0.00088
15.816667	0.00074
15.833333	0.000669
15.85	0.001149
15.866667	0.001619
15.883333	0.001878
15.9	0.001742
15.916667	0.001376
15.933333	0.001211
15.95	0.001265
15.966667	0.00112
15.983333	0.001048
16	0.001187
16.016667	0.001077
16.033333	0.001447
16.05	0.001186
16.066667	0.000618
16.083333	0.000052
16.1	-0.000393
16.116667	-0.000158
16.133333	-0.000074
16.15	-0.000659
16.166667	-0.00068
16.183333	0.000409
16.2	-0.003872
16.216667	-0.016203
16.233333	-0.030744
16.25	-0.036181
16.266667	-0.019198
16.283333	0.008915
16.3	0.040708
16.316667	0.074411
16.333333	0.099066
16.35	0.102723
16.366667	0.094819
16.383333	0.075376
16.4	0.054442
16.416667	0.03784
16.433333	0.02814
16.45	0.022469
16.466667	0.020029
16.483333	0.017208
16.5	0.014748
16.516667	0.0131
16.533333	0.012463
16.55	0.012215
16.566667	0.012077
16.583333	0.011809
16.6	0.011763
16.616667	0.011107
16.633333	0.010552
16.65	0.009906
16.666667	0.0093
16.683333	0.008926
16.7	0.008672
16.716667	0.008308
16.733333	0.007994
16.75	0.007659
16.766667	0.007396
16.783333	0.007033
16.8	0.0067
16.816667	0.006548
16.833333	0.006125
16.85	0.005832
16.866667	0.00564
16.883333	0.005488
16.9	0.005026
16.916667	0.004444
16.933333	0.004042
16.95	0.00376
16.966667	0.003588
16.983333	0.003477
17	0.003375
17.016667	0.003363
17.033333	0.003341
17.05	0.003489
17.066667	0.003867
17.083333	0.003966
17.1	0.003514
17.116667	0.003161
17.133333	0.002719
17.15	0.002246
17.166667	0.001914
17.183333	0.001531
17.2	0.001078
17.216667	0.000995
17.233333	0.000541
17.25	-0.000042
17.266667	-0.000796
17.283333	-0.00172
17.3	-0.002155
17.316667	-0.00246
17.333333	-0.002775
17.35	-0.00305
17.366667	-0.003285
17.383333	-0.003642
17.4	-0.004049
17.416667	-0.003916
17.433333	-0.003803
17.45	-0.00371
17.466667	-0.003429
17.483333	-0.003249
17.5	-0.003298
17.516667	-0.003507
17.533333	-0.003587
17.55	-0.003559
17.566667	-0.003231
17.583333	-0.002783
17.6	-0.002215
17.616667	-0.001847
17.633333	-0.001712
17.65	-0.001797
17.666667	-0.001832
17.683333	-0.001898
17.7	-0.002073
17.716667	-0.002251
17.733333	-0.00247
17.75	-0.002689
17.766667	-0.002798
17.783333	-0.002777
17.8	-0.002548
17.816667	-0.002411
17.833333	-0.002265
17.85	-0.002118
17.866667	-0.001931
17.883333	-0.001735
17.9	-0.001623
17.916667	-0.00184
17.933333	-0.001798
17.95	-0.001656
17.966667	-0.001494
17.983333	-0.001325
18	-0.000917
18.016667	-0.000618
18.033333	-0.0004
18.05	0.000048
18.066667	0.000344
18.083333	0.000619
18.1	0.000934
18.116667	0.000819
18.133333	0.000394
18.15	0.000278
18.166667	0.00053
18.183333	0.000912
18.2	0.001165
18.216667	0.001167
18.233333	0.001359
18.25	0.001659
18.266667	0.00149
18.283333	0.00136
18.3	0.00111
18.316667	0.00115
18.333333	0.003569
18.35	0.004297
18.366667	0.000686
18.383333	-0.011676
18.4	-0.028827
18.416667	-0.04215
18.433333	-0.034933
18.45	-0.015657
18.466667	0.00593
18.483333	0.036067
18.5	0.056843
18.516667	0.067208
18.533333	0.064163
18.55	0.055758
18.566667	0.046403
18.583333	0.034237
18.6	0.028941
18.616667	0.022794
18.633333	0.019228
18.65	0.017681
18.666667	0.016374
18.683333	0.014706
18.7	0.013098
18.716667	0.01138
18.733333	0.010052
18.75	0.009254
18.766667	0.008174
18.783333	0.007115
18.8	0.006065
18.816667	0.005585
18.833333	0.004926
18.85	0.004025
18.866667	0.003114
18.883333	0.002303
18.9	0.001472
18.916667	0.000721
18.933333	0.00027
18.95	-0.000173
18.966667	-0.000495
18.983333	-0.000518
19	-0.00028
19.016667	-0.000223
19.033333	-0.000086
19.05	-0.00011
19.066667	-0.000283
19.083333	-0.000417
19.1	-0.000631
19.116667	-0.000925
19.133333	-0.00107
19.15	-0.001025
19.166667	-0.00087
19.183333	-0.000615
19.2	-0.00035
19.216667	-0.000276
19.233333	-0.000212
19.25	-0.000028
19.266667	0.000126
19.283333	0.000419
19.3	0.000702
19.316667	0.000645
19.333333	0.000528
19.35	0.000421
19.366667	0.000204
19.383333	0.000046
19.4	0.000048
19.416667	0.0002
19.433333	0.000292
19.45	0.000404
19.466667	0.000305
19.483333	0.000276
19.5	0.000097
19.516667	-0.000092
19.533333	-0.000141
19.55	-0.00003
19.566667	0.00027
19.583333	0.00044
19.6	0.00048
19.616667	0.00031
19.633333	0.00007
19.65	-0.000001
19.666667	-0.000072
19.683333	-0.000053
19.7	0.000187
19.716667	0.000445
19.733333	0.000404
19.75	0.000482
19.766667	0.00039
19.783333	0.000178
19.8	0.000016
19.816667	-0.000117
19.833333	-0.00022
19.85	-0.000233
19.866667	-0.000306
19.883333	-0.000399
19.9	-0.000653
19.916667	-0.000918
19.933333	-0.001012
19.95	-0.001006
19.966667	-0.00082
19.983333	-0.000606
20	-0.000362
20.016667	-0.000437
20.033333	-0.000713
20.05	-0.000899
20.066667	-0.000785
20.083333	-0.000772
20.1	-0.000579
20.116667	-0.000376
20.133333	-0.000213
20.15	0.00004
20.166667	0.000183
20.183333	0.000225
20.2	0.000187
20.216667	0.00013
20.233333	0.000012
20.25	0.000114
20.266667	0.000116
20.283333	0.000058
20.3	-0.00005
20.316667	-0.000048
20.333333	-0.000086
20.35	0.000046
20.366667	0.000298
20.383333	0.0002
20.4	-0.000128
20.416667	-0.000065
20.433333	0.000187
20.45	0.00078
20.466667	0.001222
20.483333	0.001855
20.5	0.002188
20.516667	0.001441
20.533333	-0.000265
20.55	-0.018452
20.566667	-0.035169
20.583333	-0.043935
20.6	-0.041661
20.616667	-0.029926
20.633333	-0.012882
20.65	0.008782
20.666667	0.034157
20.683333	0.045693
20.7	0.045258
20.716667	0.041564
20.733333	0.03337
20.75	0.022726
20.766667	0.017583
20.783333	0.01528
20.8	0.013387
20.816667	0.012245
20.833333	0.011122
20.85	0.010121
20.866667	0.00898
20.883333	0.007939
20.9	0.006738
20.916667	0.005587
20.933333	0.004708
20.95	0.003869
20.966667	0.0028
20.983333	0.002071
21	0.001533
21.016667	0.000705
21.033333	-0.000001
21.05	-0.000498
21.066667	-0.001064
21.083333	-0.001771
21.1	-0.002086
21.116667	-0.00233
21.133333	-0.002344
21.15	-0.002398
21.166667	-0.002462
21.183333	-0.002785
21.2	-0.002766
21.216667	-0.002587
21.233333	-0.002278
21.25	-0.002179
21.266667	-0.00221
21.283333	-0.002048
21.3	-0.001616
21.316667	-0.001073
21.333333	-0.000631
21.35	-0.000339
21.366667	0.000016
21.383333	0.000531
21.4	0.000907
21.416667	0.001443
21.433333	0.001898
21.45	0.002196
21.466667	0.002395
21.483333	0.002354
21.5	0.002394
21.516667	0.002653
21.533333	0.002563
21.55	0.002547
21.566667	0.00254
21.583333	0.002693
21.6	0.002737
21.616667	0.00266
21.633333	0.002498
21.65	0.002245
21.666667	0.001833
21.683333	0.00158
21.7	0.001268
21.716667	0.001229
21.733333	0.001031
21.75	0.000793
21.766667	0.000805
21.783333	0.000827
21.8	0.000862
21.816667	0.000848
21.833333	0.000925
21.85	0.000972
21.866667	0.001229
21.883333	0.001407
21.9	0.001468
21.916667	0.00123
21.933333	0.001101
21.95	0.001063
21.966667	0.001305
21.983333	0.001481
22	0.001777
22.016667	0.001983
22.033333	0.001998
22.05	0.001994
22.066667	0.002054
22.083333	0.001963
22.1	0.001933
22.116667	0.001692
22.133333	0.001502
22.15	0.001353
22.166667	0.000825
22.183333	0.000456
22.2	-0.000012
22.216667	-0.00053
22.233333	-0.000898
22.25	-0.000865
22.266667	-0.000733
22.283333	-0.00068
22.3	-0.000918
22.316667	-0.001126
22.333333	-0.001384
22.35	-0.001523
22.366667	-0.001861
22.383333	-0.00221
22.4	-0.002169
22.416667	-0.001859
22.433333	-0.00187
22.45	-0.001871
22.466667	-0.001722
22.483333	-0.001532
22.5	-0.001186
22.516667	-0.001009
22.533333	-0.000543
22.55	0.000074
22.566667	0.00012
22.583333	0.000014
22.6	0.000127
22.616667	0.0001
22.633333	-0.000216
22.65	0.000547
22.666667	0.000208
22.683333	-0.000542
22.7	0.000797
22.716667	-0.018343
22.733333	-0.040643
22.75	-0.057415
22.766667	-0.054009
22.783333	-0.040863
22.8	-0.025787
22.816667	-0.006231
22.833333	0.018635
22.85	0.031377
22.866667	0.030739
22.883333	0.024031
22.9	0.017763
22.916667	0.012775
22.933333	0.009873
22.95	0.008281
22.966667	0.007439
22.983333	0.006586
23	0.005754
23.016667	0.004979
23.033333	0.004302
23.05	0.003075
23.066667	0.001959
23.083333	0.001132
23.1	0.000793
23.116667	0.000512
23.133333	0.00029
23.15	-0.000011
23.166667	-0.000163
23.183333	-0.000235
23.2	-0.000151
23.216667	-0.000088
23.233333	-0.000064
23.25	-0.000131
23.266667	-0.000197
23.283333	-0.000149
23.3	-0.00002
23.316667	-0.000312
23.333333	-0.000493
23.35	-0.000695
23.366667	-0.000811
23.383333	-0.000848
23.4	-0.001015
23.416667	-0.001152
23.433333	-0.001449
23.45	-0.001499
23.466667	-0.001412
23.483333	-0.001465
23.5	-0.001588
23.516667	-0.00172
23.533333	-0.001725
23.55	-0.001924
23.566667	-0.002243
23.583333	-0.002201
23.6	-0.00233
23.616667	-0.002309
23.633333	-0.002004
23.65	-0.001758
23.666667	-0.001362
23.683333	-0.001117
23.7	-0.000941
23.716667	-0.00071
23.733333	-0.000679
23.75	-0.000739
23.766667	-0.000768
23.783333	-0.000747
23.8	-0.000629
23.816667	-0.000332
23.833333	-0.000106
23.85	-0.000229
23.866667	0.000028
23.883333	0.000234
23.9	0.000488
23.916667	0.000732
23.933333	0.000786
23.95	0.000821
23.966667	0.000414
23.983333	0.000167
24	0.00006
24.016667	0.000063
24.033333	0.000136
24.05	0.000089
24.066667	0.000481
24.083333	0.000894
24.1	0.001406
24.116667	0.001889
24.133333	0.002052
24.15	0.001925
24.166667	0.001588
24.183333	0.001241
24.2	0.001014
24.216667	0.000827
24.233333	0.000691
24.25	0.000705
24.266667	0.00078
24.283333	0.000534
24.3	0.000428
24.316667	0.000423
24.333333	0.000389
24.35	0.000564
24.366667	0.00052
24.383333	0.000415
24.4	0.000231
24.416667	-0.000192
24.433333	-0.000705
24.45	-0.001058
24.466667	-0.001051
24.483333	-0.000964
24.5	-0.000946
24.516667	-0.000877
24.533333	-0.000829
24.55	-0.000751
24.566667	-0.000833
24.583333	-0.000563
24.6	-0.000463
24.616667	-0.000473
24.633333	-0.000653
24.65	-0.000563
24.666667	-0.000371
24.683333	-0.000089
24.7	-0.000037
24.716667	0.000185
24.733333	0.000657
24.75	0.000571
24.766667	0.000666
24.783333	0.001031
24.8	0.001686
24.816667	0.002621
24.833333	0.003526
24.85	0.002865
24.866667	0.000633
24.883333	-0.012329
24.9	-0.039931
24.916667	-0.056103
24.933333	-0.057121
24.95	-0.045999
24.966667	-0.033137
24.983333	-0.014806
25	0.007816
25.016667	0.025281
25.033333	0.024127
25.05	0.019373
25.066667	0.016128
25.083333	0.013444
25.1	0.012252
25.116667	0.011112
25.133333	0.009682
25.15	0.009042
25.166667	0.007752
25.183333	0.006104
25.2	0.004818
25.216667	0.003743
25.233333	0.002918
25.25	0.002322
25.266667	0.001788
25.283333	0.000977
25.3	0.000367
25.316667	0.000036
25.333333	-0.000274
25.35	-0.000735
25.366667	-0.00127
25.383333	-0.001755
25.4	-0.00221
25.416667	-0.002855
25.433333	-0.00349
25.45	-0.004041
25.466667	-0.004271
25.483333	-0.00447
25.5	-0.00474
25.516667	-0.005219
25.533333	-0.005575
25.55	-0.006049
25.566667	-0.006212
25.583333	-0.006076
25.6	-0.006129
25.616667	-0.006271
25.633333	-0.006288
25.65	-0.006375
25.666667	-0.006362
25.683333	-0.006549
25.7	-0.006466
25.716667	-0.006316
25.733333	-0.005827
25.75	-0.005237
25.766667	-0.004698
25.783333	-0.004378
25.8	-0.004212
25.816667	-0.003985
25.833333	-0.003659
25.85	-0.003082
25.866667	-0.002446
25.883333	-0.002134
25.9	-0.00165
25.916667	-0.000986
25.933333	-0.000492
25.95	0.000162
25.966667	0.0005
25.983333	0.000761
26	0.001163
26.016667	0.001705
26.033333	0.002216
26.05	0.00255
26.066667	0.0026
26.083333	0.00298
26.1	0.003299
26.116667	0.003939
26.133333	0.00447
26.15	0.004358
26.166667	0.004496
26.183333	0.004624
26.2	0.004562
26.216667	0.00451
26.233333	0.004476
26.25	0.004213
26.266667	0.00375
26.283333	0.003737
26.3	0.003524
26.316667	0.003566
26.333333	0.003432
26.35	0.003488
26.366667	0.003404
26.383333	0.00357
26.4	0.00344
26.416667	0.003365
26.433333	0.00337
26.45	0.003245
26.466667	0.00324
26.483333	0.003066
26.5	0.002899
26.516667	0.002841
26.533333	0.002654
26.55	0.002566
26.566667	0.002189
26.583333	0.001697
26.6	0.001265
26.616667	0.000843
26.633333	0.000591
26.65	0.000109
26.666667	-0.00052
26.683333	-0.000959
26.7	-0.001118
26.716667	-0.001327
26.733333	-0.001696
26.75	-0.001935
26.766667	-0.002004
26.783333	-0.002392
26.8	-0.002801
26.816667	-0.00312
26.833333	-0.003419
26.85	-0.00363
26.866667	-0.003611
26.883333	-0.003681
26.9	-0.003252
26.916667	-0.002853
26.933333	-0.002677
26.95	-0.002661
26.966667	-0.002795
26.983333	-0.003168
27	-0.003492
27.016667	-0.0023
27.033333	-0.002297
27.05	-0.017604
27.066667	-0.035672
27.083333	-0.055269
27.1	-0.060839
27.116667	-0.05273
27.133333	-0.044122
27.15	-0.029833
27.166667	-0.005994
27.183333	0.008063
27.2	0.015498
27.216667	0.017823
27.233333	0.014288
27.25	0.010693
27.266667	0.008337
27.283333	0.007058
27.3	0.006109
27.316667	0.00552
27.333333	0.005221
27.35	0.004861
27.366667	0.004558
27.383333	0.003495
27.4	0.002422
27.416667	0.001639
27.433333	0.001036
27.45	0.000529
27.466667	0.000401
27.483333	0.000444
27.5	0.000406
27.516667	0.000369
27.533333	0.000418
27.55	0.000557
27.566667	0.000565
27.583333	0.000503
27.6	0.000321
27.616667	0.000187
27.633333	-0.000149
27.65	-0.000476
27.666667	-0.000742
27.683333	-0.000868
27.7	-0.000916
27.716667	-0.000427
27.733333	-0.000248
27.75	-0.000099
27.766667	0.00043
27.783333	0.000798
27.8	0.000912
27.816667	0.000726
27.833333	0.00062
27.85	0.001384
27.866667	0.001839
27.883333	0.001898
27.9	0.002087
27.916667	0.002236
27.933333	0.002176
27.95	0.001925
27.966667	0.00213
27.983333	0.002584
28	0.002878
28.016667	0.002752
28.033333	0.002336
28.05	0.002138
28.066667	0.002137
28.083333	0.002035
28.1	0.001694
28.116667	0.001223
28.133333	0.00091
28.15	0.000494
28.166667	-0.000123
28.183333	-0.00046
28.2	-0.000886
28.216667	-0.001253
28.233333	-0.001565
28.25	-0.001718
28.266667	-0.00163
28.283333	-0.002032
28.3	-0.002334
28.316667	-0.002231
28.333333	-0.001999
28.35	-0.002107
28.366667	-0.002085
28.383333	-0.002173
28.4	-0.002184
28.416667	-0.002027
28.433333	-0.001891
28.45	-0.001945
28.466667	-0.001748
28.483333	-0.001344
28.5	-0.000862
28.516667	-0.000471
28.533333	-0.00021
28.55	-0.000209
28.566667	-0.000138
28.583333	-0.000191
28.6	-0.000264
28.616667	-0.000227
28.633333	-0.00013
28.65	-0.000173
28.666667	-0.000379
28.683333	-0.000125
28.7	0.000039
28.716667	0.000062
28.733333	0.000006
28.75	-0.000152
28.766667	-0.00023
28.783333	-0.000299
28.8	-0.000317
28.816667	-0.000485
28.833333	-0.000625
28.85	-0.000594
28.866667	-0.000463
28.883333	-0.000183
28.9	0.000298
28.916667	0.000648
28.933333	0.000699
28.95	0.000769
28.966667	0.00094
28.983333	0.001161
29	0.001241
29.016667	0.001183
29.033333	0.001175
29.05	0.001407
29.066667	0.001519
29.083333	0.00179
29.1	0.002234
29.116667	0.002358
29.133333	0.001792
29.15	0.001446
29.166667	0.000809
29.183333	0.000335
29.2	0.001981
29.216667	-0.007373
29.233333	-0.033057
29.25	-0.051661
29.266667	-0.051813
29.283333	-0.041835
29.3	-0.034056
29.316667	-0.023748
29.333333	-0.007209
29.35	0.00968
29.366667	0.019892
29.383333	0.021283
29.4	0.020044
29.416667	0.017605
29.433333	0.015156
29.45	0.01338
29.466667	0.011874
29.483333	0.010338
29.5	0.009172
29.516667	0.008466
29.533333	0.007892
29.55	0.006929
29.566667	0.005826
29.583333	0.004683
29.6	0.004289
29.616667	0.003668
29.633333	0.003468
29.65	0.003378
29.666667	0.003077
29.683333	0.002807
29.7	0.002389
29.716667	0.001961
29.733333	0.001724
29.75	0.001757
29.766667	0.00193
29.783333	0.002054
29.8	0.00215
29.816667	0.002017
29.833333	0.001673
29.85	0.001679
29.866667	0.001986
29.883333	0.002175
29.9	0.002385
29.916667	0.002255
29.933333	0.002194
29.95	0.001894
29.966667	0.001717
29.983333	0.00177
30	0.001913
30.016667	0.002157
30.033333	0.00256
30.05	0.002916
30.066667	0.003103
30.083333	0.00316
30.1	0.003037
30.116667	0.002894
30.133333	0.003162
30.15	0.003143
30.166667	0.003264
30.183333	0.003135
30.2	0.003016
30.216667	0.002728
30.233333	0.002683
30.25	0.002718
30.266667	0.002743
30.283333	0.002918
30.3	0.002772
30.316667	0.002461
30.333333	0.00216
30.35	0.001709
30.366667	0.001367
30.383333	0.001216
30.4	0.001247
30.416667	0.001459
30.433333	0.00161
30.45	0.001792
30.466667	0.001804
30.483333	0.001516
30.5	0.000919
30.516667	0.000372
30.533333	0.000066
30.55	-0.000121
30.566667	-0.000218
30.583333	-0.000545
30.6	-0.000712
30.616667	-0.000419
30.633333	-0.000356
30.65	-0.000524
30.666667	-0.000542
30.683333	-0.000851
30.7	-0.00107
30.716667	-0.001219
30.733333	-0.001448
30.75	-0.00176
30.766667	-0.001913
30.783333	-0.001945
30.8	-0.001807
30.816667	-0.00165
30.833333	-0.001355
30.85	-0.000872
30.866667	-0.000239
30.883333	-0.000006
30.9	0.000037
30.916667	0.000317
30.933333	0.000385
30.95	0.000733
30.966667	0.001141
30.983333	0.001749
31	0.001165
31.016667	-0.000164
31.033333	-0.000412
31.05	-0.00049
31.066667	-0.000858
31.083333	-0.001207
31.1	-0.001282
31.116667	-0.001688
31.133333	-0.001863
31.15	-0.002868
31.166667	-0.002783
31.183333	-0.002495
31.2	-0.002158
31.216667	-0.00249
31.233333	-0.002743
31.25	-0.002066
31.266667	-0.001484
31.283333	-0.001644
31.3	-0.001014
31.316667	-0.000544
31.333333	-0.000704
31.35	-0.002408
31.366667	-0.006285
31.383333	-0.014051
31.4	-0.031058
31.416667	-0.053335
31.433333	-0.057134
31.45	-0.049897
31.466667	-0.03575
31.483333	-0.017173
31.5	-0.000356
31.516667	0.00849
31.533333	0.013622
31.55	0.012464
31.566667	0.009655
31.583333	0.009087
31.6	0.008449
31.616667	0.007316
31.633333	0.006193
31.65	0.00518
31.666667	0.004487
31.683333	0.003824
31.7	0.003229
31.716667	0.002432
31.733333	0.001705
31.75	0.001028
31.766667	0.000891
31.783333	0.000933
31.8	0.000673
31.816667	0.000133
31.833333	-0.000177
31.85	-0.000297
31.866667	-0.000418
31.883333	-0.00063
31.9	-0.000653
31.916667	-0.000485
31.933333	-0.000368
31.95	-0.00023
31.966667	-0.000395
31.983333	-0.000429
32	-0.000463
32.016667	-0.000607
32.033333	-0.000841
32.05	-0.001136
32.066667	-0.001501
32.083333	-0.001616
32.1	-0.001831
32.116667	-0.002097
32.133333	-0.002292
32.15	-0.002587
32.166667	-0.002963
32.183333	-0.003218
32.2	-0.003863
32.216667	-0.004008
32.233333	-0.003903
32.25	-0.003448
32.266667	-0.003413
32.283333	-0.003588
32.3	-0.003752
32.316667	-0.003966
32.333333	-0.003569
32.35	-0.002953
32.366667	-0.002917
32.383333	-0.00309
32.4	-0.002562
32.416667	-0.002064
32.433333	-0.001905
32.45	-0.001767
32.466667	-0.001598
32.483333	-0.000918
32.5	-0.000567
32.516667	-0.000876
32.533333	-0.000955
32.55	-0.000584
32.566667	-0.000031
32.583333	0.000094
32.6	0.000198
32.616667	0.000203
32.633333	0.000318
32.65	0.000544
32.666667	0.000742
32.683333	0.001281
32.7	0.00167
32.716667	0.001948
32.733333	0.001858
32.75	0.001981
32.766667	0.002114
32.783333	0.002368
32.8	0.002531
32.816667	0.002574
32.833333	0.002162
32.85	0.0018
32.866667	0.001738
32.883333	0.001656
32.9	0.001754
32.916667	0.002045
32.933333	0.002177
32.95	0.002149
32.966667	0.002271
32.983333	0.002334
33	0.002267
33.016667	0.001912
33.033333	0.001447
33.05	0.000942
33.066667	0.000406
33.083333	-0.000059
33.1	-0.000413
33.116667	-0.000737
33.133333	-0.000781
33.15	-0.000695
33.166667	-0.00068
33.183333	-0.000685
33.2	-0.00089
33.216667	-0.001185
33.233333	-0.00156
33.25	-0.001755
33.266667	-0.001963
33.283333	-0.002011
33.3	-0.002138
33.316667	-0.002366
33.333333	-0.002744
33.35	-0.002854
33.366667	-0.002666
33.383333	-0.002417
[truncated: 138 more rows]
