# Supplementary material for: The EF-hand domain of MINDY3 is a ubiquitin and RAD23 UBL-binding domain
Source: EMBO Rep. 2026 Jun 9;27(13):3604–31. doi: 10.1038/s44319-026-00825-1 (PMC13354579; doi:10.1038/s44319-026-00825-1)
Supplement: Supplementary file 3 — Source data Fig. 1 [file 44319_2026_825_MOESM3_ESM.zip › Figure 1/1D/Ub4_raw_data.csv]

DP_X	DP_Y	Baseline_X	Baseline_Y	Fit_X	Fit_Y	NDH_X	NDH_Y
0.083333	0.001796			0.020719	5.851811	0.124929	5.858218
0.1	0.000173			0.124929	5.828812	0.230158	5.975947
0.116667	0.00019			0.230158	5.779609	0.336404	5.729812
0.133333	0.000016			0.336404	5.709066	0.443669	5.644474
0.15	-0.000257			0.443669	5.604334	0.551953	5.385308
0.166667	-0.0006			0.551953	5.442121	0.661254	4.890698
0.183333	-0.000933			0.661254	5.179286	0.771574	4.651854
0.2	-0.001196			0.771574	4.739062	0.882912	4.063034
0.216667	-0.00145			0.882912	4.013864	0.995268	3.13836
0.233333	-0.001503			0.995268	2.964805	1.108642	1.892766
0.25	-0.001217			1.108642	1.808694	1.223035	0.632903
0.266667	-0.00101			1.223035	0.884305	1.338445	0.226924
0.283333	-0.000753			1.338445	0.293148	1.454874	-0.06587
0.3	-0.000547			1.454874	-0.055517	1.572322	-0.18357
0.316667	-0.00006			1.572322	-0.262816	1.690787	-0.303321
0.333333	-0.000044			1.690787	-0.391238
0.35	-0.000227
0.366667	-0.000229
0.383333	0.000098
0.4	0.000446
0.416667	0.000804
0.433333	0.001011
0.45	0.000801
0.466667	0.00046
0.483333	0.00027
0.5	0.00022
0.516667	-0.000031
0.533333	-0.000049
0.55	0.000183
0.566667	0.000346
0.583333	0.000468
0.6	0.00042
0.616667	0.000295
0.633333	0.00017
0.65	-0.000015
0.666667	0.000021
0.683333	0.000056
0.7	0.000144
0.716667	0.000102
0.733333	0.000101
0.75	0.00013
0.766667	0.000039
0.783333	0.000149
0.8	0.000302
0.816667	0.000365
0.833333	0.000497
0.85	0.00054
0.866667	0.000513
0.883333	0.0005
0.9	0.000596
0.916667	0.000613
0.933333	0.000689
0.95	0.000236
0.966667	-0.000515
0.983333	-0.001375
1	-0.000915
1.016667	0.001286
1.033333	0.007576
1.05	0.014148
1.066667	0.019741
1.083333	0.022354
1.1	0.022677
1.116667	0.021811
1.133333	0.020285
1.15	0.019031
1.166667	0.018768
1.183333	0.019234
1.2	0.01909
1.216667	0.017687
1.233333	0.016196
1.25	0.014924
1.266667	0.013753
1.283333	0.012282
1.3	0.010931
1.316667	0.009552
1.333333	0.008514
1.35	0.007415
1.366667	0.006316
1.383333	0.005327
1.4	0.00462
1.416667	0.004164
1.433333	0.003797
1.45	0.003331
1.466667	0.002934
1.483333	0.002369
1.5	0.001894
1.516667	0.00157
1.533333	0.001375
1.55	0.00129
1.566667	0.001216
1.583333	0.000973
1.6	0.00062
1.616667	0.000207
1.633333	-0.000096
1.65	-0.000148
1.666667	-0.00026
1.683333	-0.000371
1.7	-0.000523
1.716667	-0.000565
1.733333	-0.000736
1.75	-0.001137
1.766667	-0.001497
1.783333	-0.001407
1.8	-0.001358
1.816667	-0.001268
1.833333	-0.001368
1.85	-0.001428
1.866667	-0.001477
1.883333	-0.001657
1.9	-0.001916
1.916667	-0.002065
1.933333	-0.002174
1.95	-0.002293
1.966667	-0.002682
1.983333	-0.002891
2	-0.00313
2.016667	-0.003308
2.033333	-0.003337
2.05	-0.003175
2.066667	-0.002913
2.083333	-0.002542
2.1	-0.00218
2.116667	-0.002039
2.133333	-0.001947
2.15	-0.002125
2.166667	-0.002204
2.183333	-0.002362
2.2	-0.002581
2.216667	-0.002839
2.233333	-0.003008
2.25	-0.003296
2.266667	-0.003305
2.283333	-0.003094
2.3	-0.002862
2.316667	-0.002841
2.333333	-0.00272
2.35	-0.002569
2.366667	-0.002389
2.383333	-0.002378
2.4	-0.002368
2.416667	-0.002247
2.433333	-0.002027
2.45	-0.001887
2.466667	-0.001628
2.483333	-0.001358
2.5	-0.001048
2.516667	-0.000669
2.533333	-0.00034
2.55	-0.000102
2.566667	0.000177
2.583333	0.000545
2.6	0.000854
2.616667	0.001091
2.633333	0.001228
2.65	0.001305
2.666667	0.001252
2.683333	0.00116
2.7	0.001095
2.716667	0.001151
2.733333	0.001106
2.75	0.000932
2.766667	0.000447
2.783333	0.000052
2.8	-0.000295
2.816667	-0.000352
2.833333	-0.000248
2.85	-0.000355
2.866667	-0.000522
2.883333	-0.000542
2.9	-0.000492
2.916667	-0.000621
2.933333	-0.000661
2.95	-0.00073
2.966667	-0.000543
2.983333	-0.000496
3	-0.000539
3.016667	-0.000531
3.033333	-0.000564
3.05	-0.00051
3.066667	-0.000155
3.083333	-0.000251
3.1	-0.000687
3.116667	-0.000483
3.133333	-0.000061
3.15	-0.000959
3.166667	-0.002828
3.183333	-0.003667
3.2	-0.001515
3.216667	0.025595
3.233333	0.071434
3.25	0.130564
3.266667	0.188493
3.283333	0.243942
3.3	0.289851
3.316667	0.305129
3.333333	0.290726
3.35	0.255544
3.366667	0.208852
3.383333	0.16497
3.4	0.131326
3.416667	0.109093
3.433333	0.08961
3.45	0.074647
3.466667	0.063844
3.483333	0.05381
3.5	0.045567
3.516667	0.038604
3.533333	0.02926
3.55	0.025237
3.566667	0.022343
3.583333	0.01978
3.6	0.018027
3.616667	0.016304
3.633333	0.015131
3.65	0.014008
3.666667	0.013246
3.683333	0.012554
3.7	0.011172
3.716667	0.01023
3.733333	0.009258
3.75	0.008338
3.766667	0.007487
3.783333	0.006877
3.8	0.006306
3.816667	0.005726
3.833333	0.005187
3.85	0.004819
3.866667	0.004561
3.883333	0.004293
3.9	0.003784
3.916667	0.003388
3.933333	0.003203
3.95	0.003017
3.966667	0.002952
3.983333	0.002577
4	0.002263
4.016667	0.001911
4.033333	0.001699
4.05	0.001427
4.066667	0.001315
4.083333	0.001365
4.1	0.001327
4.116667	0.001249
4.133333	0.001291
4.15	0.001333
4.166667	0.001306
4.183333	0.001213
4.2	0.001019
4.216667	0.000956
4.233333	0.001013
4.25	0.00106
4.266667	0.001011
4.283333	0.001024
4.3	0.000886
4.316667	0.000898
4.333333	0.00097
4.35	0.001006
4.366667	0.000953
4.383333	0.000871
4.4	0.000828
4.416667	0.000736
4.433333	0.000716
4.45	0.000608
4.466667	0.00034
4.483333	0.000233
4.5	0.000285
4.516667	0.000129
4.533333	0.000025
4.55	0.000031
4.566667	0.000167
4.583333	0.000203
4.6	0.000029
4.616667	-0.000062
4.633333	-0.000164
4.65	-0.000295
4.666667	-0.000586
4.683333	-0.000728
4.7	-0.000728
4.716667	-0.000608
4.733333	-0.000568
4.75	-0.000668
4.766667	-0.000728
4.783333	-0.000728
4.8	-0.000598
4.816667	-0.000527
4.833333	-0.000557
4.85	-0.000377
4.866667	-0.000206
4.883333	-0.000076
4.9	-0.000015
4.916667	0.000025
4.933333	0.000016
4.95	0.000046
4.966667	0.000197
4.983333	0.000437
5	0.000668
5.016667	0.000778
5.033333	0.000729
5.05	0.000429
5.066667	0.000159
5.083333	0.000049
5.1	0.00015
5.116667	0.00028
5.133333	0.000239
5.15	0.000149
5.166667	0.000118
5.183333	-0.000122
5.2	-0.000413
5.216667	-0.000754
5.233333	-0.000856
5.25	-0.001558
5.266667	-0.00209
5.283333	-0.001643
5.3	-0.001025
5.316667	-0.001939
5.333333	-0.002823
5.35	-0.003837
5.366667	0.00192
5.383333	0.025386
5.4	0.07077
5.416667	0.128255
5.433333	0.18543
5.45	0.242355
5.466667	0.28594
5.483333	0.298193
5.5	0.283637
5.516667	0.246181
5.533333	0.198494
5.55	0.158768
5.566667	0.127651
5.583333	0.105424
5.6	0.084647
5.616667	0.06993
5.633333	0.059933
5.65	0.050906
5.666667	0.044469
5.683333	0.040062
5.7	0.036274
5.716667	0.032587
5.733333	0.02867
5.75	0.025752
5.766667	0.022505
5.783333	0.019338
5.8	0.01723
5.816667	0.016063
5.833333	0.015216
5.85	0.014399
5.866667	0.013152
5.883333	0.011685
5.9	0.010408
5.916667	0.009272
5.933333	0.008266
5.95	0.007639
5.966667	0.007333
5.983333	0.007247
6	0.007281
6.016667	0.007406
6.033333	0.007081
6.05	0.006926
6.066667	0.00708
6.083333	0.007026
6.1	0.006872
6.116667	0.006608
6.133333	0.006345
6.15	0.006091
6.166667	0.005698
6.183333	0.005356
6.2	0.005034
6.216667	0.004842
6.233333	0.00464
6.25	0.004598
6.266667	0.004568
6.283333	0.004288
6.3	0.003868
6.316667	0.003548
6.333333	0.003239
6.35	0.002831
6.366667	0.002844
6.383333	0.002796
6.4	0.002459
6.416667	0.002331
6.433333	0.002336
6.45	0.002251
6.466667	0.002047
6.483333	0.001862
6.5	0.001668
6.516667	0.001485
6.533333	0.001304
6.55	0.001192
6.566667	0.001241
6.583333	0.001159
6.6	0.001009
6.616667	0.001011
6.633333	0.001123
6.65	0.001064
6.666667	0.000866
6.683333	0.000718
6.7	0.000642
6.716667	0.000587
6.733333	0.000561
6.75	0.000385
6.766667	0.000149
6.783333	-0.000166
6.8	-0.000261
6.816667	-0.000155
6.833333	0.00009
6.85	0.000295
6.866667	0.00044
6.883333	0.000454
6.9	0.000419
6.916667	0.000484
6.933333	0.000538
6.95	0.000552
6.966667	0.000444
6.983333	0.000227
7	0.000099
7.016667	0.000081
7.033333	-0.000017
7.05	-0.000199
7.066667	-0.000301
7.083333	-0.000493
7.1	-0.000745
7.116667	-0.000867
7.133333	-0.000795
7.15	-0.000903
7.166667	-0.000892
7.183333	-0.0009
7.2	-0.000768
7.216667	-0.000802
7.233333	-0.000888
7.25	-0.001134
7.266667	-0.00141
7.283333	-0.001596
7.3	-0.001517
7.316667	-0.001462
7.333333	-0.001226
7.35	-0.00117
7.366667	-0.001335
7.383333	-0.001132
7.4	-0.000525
7.416667	-0.000567
7.433333	-0.00068
7.45	-0.001122
7.466667	-0.000596
7.483333	-0.000116
7.5	0.000644
7.516667	-0.000085
7.533333	-0.001435
7.55	0.017335
7.566667	0.05423
7.583333	0.107045
7.6	0.165949
7.616667	0.228304
7.633333	0.277348
7.65	0.29897
7.666667	0.28855
7.683333	0.25274
7.7	0.20984
7.716667	0.167
7.733333	0.132589
7.75	0.104336
7.766667	0.086413
7.783333	0.06932
7.8	0.056637
7.816667	0.048444
7.833333	0.044179
7.85	0.039735
7.866667	0.03514
7.883333	0.031526
7.9	0.028661
7.916667	0.026697
7.933333	0.024682
7.95	0.022567
7.966667	0.020702
7.983333	0.018587
8	0.016444
8.016667	0.01454
8.033333	0.012316
8.05	0.010813
8.066667	0.009929
8.083333	0.009037
8.1	0.008166
8.116667	0.007305
8.133333	0.006594
8.15	0.005982
8.166667	0.005253
8.183333	0.004626
8.2	0.004028
8.216667	0.003601
8.233333	0.003234
8.25	0.003068
8.266667	0.002916
8.283333	0.002934
8.3	0.002782
8.316667	0.00273
8.333333	0.002668
8.35	0.002762
8.366667	0.002607
8.383333	0.002501
8.4	0.002466
8.416667	0.00265
8.433333	0.002652
8.45	0.002674
8.466667	0.002757
8.483333	0.002599
8.5	0.002302
8.516667	0.00207
8.533333	0.001982
8.55	0.001743
8.566667	0.001655
8.583333	0.001567
8.6	0.001362
8.616667	0.001243
8.633333	0.001154
8.65	0.001014
8.666667	0.000735
8.683333	0.000478
8.7	0.000526
8.716667	0.000655
8.733333	0.000594
8.75	0.000502
8.766667	0.000341
8.783333	0.000016
8.8	-0.000279
8.816667	-0.000254
8.833333	-0.00017
8.85	-0.000135
8.866667	-0.000186
8.883333	-0.000087
8.9	0.000002
8.916667	0.000121
8.933333	0.00017
8.95	0.000141
8.966667	0.000033
8.983333	0.000044
9	0.000186
9.016667	0.000228
9.033333	0.00019
9.05	0.000062
9.066667	0.000084
9.083333	-0.000064
9.1	-0.000182
9.116667	0.00003
9.133333	0.000251
9.15	0.000342
9.166667	0.000433
9.183333	0.000514
9.2	0.000525
9.216667	0.000442
9.233333	0.000179
9.25	0.000057
9.266667	0.000034
9.283333	-0.000029
9.3	-0.000056
9.316667	-0.000094
9.333333	-0.000233
9.35	-0.000362
9.366667	-0.00061
9.383333	-0.000963
9.4	-0.00135
9.416667	-0.001586
9.433333	-0.001583
9.45	-0.00174
9.466667	-0.00178
9.483333	-0.001616
9.5	-0.001442
9.516667	-0.001469
9.533333	-0.001545
9.55	-0.001543
9.566667	-0.001749
9.583333	-0.001896
9.6	-0.001883
9.616667	-0.001019
9.633333	0.000394
9.65	0.001719
9.666667	0.001443
9.683333	-0.002323
9.7	-0.004909
9.716667	0.008035
9.733333	0.041993
9.75	0.089709
9.766667	0.148834
9.783333	0.21133
9.8	0.269876
9.816667	0.296708
9.833333	0.285687
9.85	0.253115
9.866667	0.210024
9.883333	0.170803
9.9	0.13554
9.916667	0.106063
9.933333	0.085656
9.95	0.068479
9.966667	0.060502
9.983333	0.050355
10	0.045274
10.016667	0.039602
10.033333	0.034471
10.05	0.03014
10.066667	0.027478
10.083333	0.025514
10.1	0.02383
10.116667	0.022175
10.133333	0.0208
10.15	0.019106
10.166667	0.01725
10.183333	0.015554
10.2	0.013987
10.216667	0.013001
10.233333	0.012075
10.25	0.011028
10.266667	0.010221
10.283333	0.009424
10.3	0.008637
10.316667	0.00777
10.333333	0.006973
10.35	0.006396
10.366667	0.00581
10.383333	0.005274
10.4	0.004867
10.416667	0.004531
10.433333	0.004177
10.45	0.003832
10.466667	0.003438
10.483333	0.002983
10.5	0.002649
10.516667	0.002257
10.533333	0.001816
10.55	0.001304
10.566667	0.001003
10.583333	0.000962
10.6	0.000963
10.616667	0.001136
10.633333	0.001259
10.65	0.001333
10.666667	0.001416
10.683333	0.001351
10.7	0.00129
10.716667	0.001179
10.733333	0.000988
10.75	0.001027
10.766667	0.001127
10.783333	0.001193
10.8	0.001499
10.816667	0.001695
10.833333	0.001661
10.85	0.001776
10.866667	0.00177
10.883333	0.001734
10.9	0.001698
10.916667	0.001752
10.933333	0.001736
10.95	0.001446
10.966667	0.001327
10.983333	0.001399
11	0.001411
11.016667	0.001183
11.033333	0.001009
11.05	0.000937
11.066667	0.000906
11.083333	0.000824
11.1	0.000583
11.116667	0.000303
11.133333	0.000026
11.15	-0.000081
11.166667	-0.000158
11.183333	-0.000295
11.2	-0.000331
11.216667	-0.000266
11.233333	-0.000251
11.25	-0.000435
11.266667	-0.00059
11.283333	-0.000695
11.3	-0.000739
11.316667	-0.000864
11.333333	-0.000989
11.35	-0.000954
11.366667	-0.000878
11.383333	-0.000765
11.4	-0.000681
11.416667	-0.000608
11.433333	-0.000464
11.45	-0.000481
11.466667	-0.000499
11.483333	-0.000578
11.5	-0.000508
11.516667	-0.000247
11.533333	-0.000046
11.55	0.000063
11.566667	-0.00002
11.583333	0.000077
11.6	0.000083
11.616667	0.00013
11.633333	0.000027
11.65	-0.000151
11.666667	-0.000218
11.683333	-0.000276
11.7	-0.000423
11.716667	-0.000611
11.733333	-0.000883
11.75	-0.000815
11.766667	-0.001237
11.783333	-0.00203
11.8	-0.002542
11.816667	-0.002968
11.833333	-0.002716
11.85	-0.003803
11.866667	-0.003301
11.883333	-0.000218
11.9	0.020032
11.916667	0.05742
11.933333	0.114828
11.95	0.181596
11.966667	0.245813
11.983333	0.28333
12	0.288853
12.016667	0.261577
12.033333	0.22216
12.05	0.177443
12.066667	0.141316
12.083333	0.110565
12.1	0.083555
12.116667	0.069884
12.133333	0.055643
12.15	0.045302
12.166667	0.037998
12.183333	0.034473
12.2	0.031599
12.216667	0.028974
12.233333	0.027119
12.25	0.025362
12.266667	0.023734
12.283333	0.021896
12.3	0.020357
12.316667	0.018649
12.333333	0.017189
12.35	0.015718
12.366667	0.014396
12.383333	0.013085
12.4	0.012133
12.416667	0.010831
12.433333	0.009867
12.45	0.009082
12.466667	0.008178
12.483333	0.007133
12.5	0.006259
12.516667	0.005682
12.533333	0.004855
12.55	0.004637
12.566667	0.00451
12.583333	0.004243
12.6	0.003964
12.616667	0.003795
12.633333	0.003845
12.65	0.003806
12.666667	0.003786
12.683333	0.003776
12.7	0.003564
12.716667	0.003322
12.733333	0.003211
12.75	0.003509
12.766667	0.003547
12.783333	0.003334
12.8	0.003211
12.816667	0.003287
12.833333	0.003334
12.85	0.003111
12.866667	0.002796
12.883333	0.002591
12.9	0.002266
12.916667	0.001972
12.933333	0.001757
12.95	0.001471
12.966667	0.001035
12.983333	0.000579
13	0.000403
13.016667	0.000217
13.033333	0.000221
13.05	0.000314
13.066667	0.000147
13.083333	-0.000099
13.1	-0.000286
13.116667	-0.000293
13.133333	-0.00035
13.15	-0.000488
13.166667	-0.000535
13.183333	-0.000412
13.2	-0.000419
13.216667	-0.000407
13.233333	-0.000274
13.25	-0.000171
13.266667	-0.000068
13.283333	0.000015
13.3	0.000168
13.316667	0.000442
13.333333	0.000345
13.35	0.000339
13.366667	0.000352
13.383333	0.000427
13.4	0.000612
13.416667	0.000647
13.433333	0.000522
13.45	0.000407
13.466667	0.000484
13.483333	0.000571
13.5	0.000558
13.516667	0.000395
13.533333	0.000172
13.55	0.0002
13.566667	0.000199
13.583333	0.000238
13.6	0.000267
13.616667	0.000256
13.633333	0.000195
13.65	0.000086
13.666667	0.000237
13.683333	0.000118
13.7	-0.000081
13.716667	-0.00031
13.733333	-0.000328
13.75	-0.000225
13.766667	-0.000053
13.783333	0.00003
13.8	-0.000048
13.816667	-0.000004
13.833333	-0.00009
13.85	-0.000137
13.866667	0.000027
13.883333	-0.000059
13.9	-0.000105
13.916667	-0.00024
13.933333	-0.000415
13.95	-0.00018
13.966667	-0.000815
13.983333	-0.00159
14	-0.002014
14.016667	-0.002778
14.033333	-0.002652
14.05	-0.002056
14.066667	0.0138
14.083333	0.031977
14.1	0.075314
14.116667	0.135121
14.133333	0.201427
14.15	0.255464
14.166667	0.277332
14.183333	0.26518
14.2	0.230168
14.216667	0.191646
14.233333	0.151974
14.25	0.117182
14.266667	0.096651
14.283333	0.07798
14.3	0.064169
14.316667	0.052387
14.333333	0.043157
14.35	0.037216
14.366667	0.032716
14.383333	0.029146
14.4	0.025446
14.416667	0.022036
14.433333	0.019566
14.45	0.017577
14.466667	0.015117
14.483333	0.013548
14.5	0.012359
14.516667	0.01077
14.533333	0.009312
14.55	0.008013
14.566667	0.006774
14.583333	0.005836
14.6	0.004928
14.616667	0.00411
14.633333	0.003573
14.65	0.003125
14.666667	0.002797
14.683333	0.00235
14.7	0.001943
14.716667	0.001596
14.733333	0.001419
14.75	0.001192
14.766667	0.001126
14.783333	0.001
14.8	0.000944
14.816667	0.000977
14.833333	0.001131
14.85	0.001185
14.866667	0.00085
14.883333	0.000574
14.9	0.000449
14.916667	0.000404
14.933333	0.000438
14.95	0.000474
14.966667	0.000409
14.983333	0.000394
15	0.000519
15.016667	0.000725
15.033333	0.000841
15.05	0.000767
15.066667	0.000693
15.083333	0.000679
15.1	0.000585
15.116667	0.000651
15.133333	0.000667
15.15	0.000483
15.166667	0.00026
15.183333	0.000256
15.2	0.000302
15.216667	0.000238
15.233333	0.000154
15.25	0.00013
15.266667	0.000146
15.283333	0.000072
15.3	0.000046
15.316667	-0.000149
15.333333	-0.000265
15.35	-0.00026
15.366667	-0.000346
15.383333	-0.000443
15.4	-0.000591
15.416667	-0.000749
15.433333	-0.000726
15.45	-0.000564
15.466667	-0.000585
15.483333	-0.000356
15.5	-0.000156
15.516667	-0.000137
15.533333	-0.000098
15.55	-0.000081
15.566667	-0.000065
15.583333	-0.00012
15.6	-0.000254
15.616667	-0.000288
15.633333	-0.000304
15.65	-0.000122
15.666667	-0.00008
15.683333	-0.000118
15.7	-0.000046
15.716667	0.000075
15.733333	0.000143
15.75	0.000222
15.766667	0.00042
15.783333	0.000218
15.8	-0.000084
15.816667	-0.000409
15.833333	-0.000635
15.85	-0.00078
15.866667	-0.000636
15.883333	-0.000481
15.9	-0.00038
15.916667	-0.00038
15.933333	-0.000409
15.95	-0.000368
15.966667	-0.000318
15.983333	-0.000179
16	-0.000052
16.016667	0.000025
16.033333	0.000132
16.05	0.000289
16.066667	0.000125
16.083333	0.000569
16.1	0.001073
16.116667	0.001007
16.133333	0.001161
16.15	0.001775
16.166667	0.002286
16.183333	0.002107
16.2	-0.003091
16.216667	-0.00625
16.233333	0.001932
16.25	0.0243
16.266667	0.073289
16.283333	0.135098
16.3	0.195967
16.316667	0.240435
16.333333	0.254682
16.35	0.235848
16.366667	0.207054
16.383333	0.169361
16.4	0.135077
16.416667	0.106142
16.433333	0.082535
16.45	0.069359
16.466667	0.057193
16.483333	0.049216
16.5	0.042999
16.516667	0.037101
16.533333	0.032862
16.55	0.029323
16.566667	0.026564
16.583333	0.024125
16.6	0.022464
16.616667	0.020993
16.633333	0.019612
16.65	0.017661
16.666667	0.01553
16.683333	0.013607
16.7	0.012154
16.716667	0.01091
16.733333	0.009547
16.75	0.008384
16.766667	0.007439
16.783333	0.006563
16.8	0.005888
16.816667	0.005392
16.833333	0.005077
16.85	0.00466
16.866667	0.004233
16.883333	0.003595
16.9	0.002827
16.916667	0.00239
16.933333	0.001941
16.95	0.001672
16.966667	0.001482
16.983333	0.001242
17	0.001073
17.016667	0.001003
17.033333	0.001071
17.05	0.001
17.066667	0.001128
17.083333	0.001236
17.1	0.001195
17.116667	0.001181
17.133333	0.001158
17.15	0.000974
17.166667	0.000741
17.183333	0.000657
17.2	0.000722
17.216667	0.000857
17.233333	0.001032
17.25	0.000936
17.266667	0.000861
17.283333	0.000605
17.3	0.000407
17.316667	0.00023
17.333333	0.000042
17.35	-0.000325
17.366667	-0.000603
17.383333	-0.000863
17.4	-0.001063
17.416667	-0.001213
17.433333	-0.001243
17.45	-0.001133
17.466667	-0.001046
17.483333	-0.001068
17.5	-0.001131
17.516667	-0.001184
17.533333	-0.001357
17.55	-0.001341
17.566667	-0.001396
17.583333	-0.001211
17.6	-0.000896
17.616667	-0.00071
17.633333	-0.000546
17.65	-0.000321
17.666667	-0.000066
17.683333	0.000328
17.7	0.000543
17.716667	0.000698
17.733333	0.000754
17.75	0.00079
17.766667	0.000806
17.783333	0.000812
17.8	0.000938
17.816667	0.001117
17.833333	0.001167
17.85	0.001006
17.866667	0.000965
17.883333	0.000934
17.9	0.000807
17.916667	0.00069
17.933333	0.000503
17.95	0.000456
17.966667	0.000389
17.983333	0.000336
18	0.000113
18.016667	-0.000169
18.033333	-0.000082
18.05	0.000056
18.066667	0.000196
18.083333	0.000208
18.1	0.00026
18.116667	0.000192
18.133333	0.000004
18.15	-0.000233
18.166667	-0.000157
18.183333	0.00011
18.2	0.000286
18.216667	0.000412
18.233333	0.00045
18.25	0.00038
18.266667	0.000641
18.283333	0.000532
18.3	0.000632
18.316667	0.001013
18.333333	0.001907
18.35	0.001762
18.366667	-0.002493
18.383333	-0.008369
18.4	-0.011024
18.416667	-0.006607
18.433333	0.027491
18.45	0.08858
18.466667	0.147248
18.483333	0.193516
18.5	0.218926
18.516667	0.213157
18.533333	0.191649
18.55	0.16217
18.566667	0.134001
18.583333	0.108733
18.6	0.088947
18.616667	0.068971
18.633333	0.057815
18.65	0.046839
18.666667	0.042204
18.683333	0.03762
18.7	0.033076
18.716667	0.029342
18.733333	0.026509
18.75	0.024755
18.766667	0.023143
18.783333	0.021091
18.8	0.019449
18.816667	0.017377
18.833333	0.015275
18.85	0.013314
18.866667	0.011233
18.883333	0.009643
18.9	0.008702
18.916667	0.007981
18.933333	0.007051
18.95	0.006281
18.966667	0.005652
18.983333	0.005102
19	0.004482
19.016667	0.003793
19.033333	0.003223
19.05	0.002794
19.066667	0.002465
19.083333	0.002455
19.1	0.002436
19.116667	0.002317
19.133333	0.002128
19.15	0.002238
19.166667	0.002169
19.183333	0.00204
19.2	0.00185
19.216667	0.001711
19.233333	0.001831
19.25	0.001991
19.266667	0.002172
19.283333	0.002221
19.3	0.002061
19.316667	0.00191
19.333333	0.00183
19.35	0.001659
19.366667	0.001658
19.383333	0.001426
19.4	0.001314
19.416667	0.001142
19.433333	0.00108
19.45	0.000857
19.466667	0.000582
19.483333	0.000097
19.5	-0.000128
19.516667	-0.000273
19.533333	-0.000399
19.55	-0.000439
19.566667	-0.000519
19.583333	-0.000599
19.6	-0.000709
19.616667	-0.000739
19.633333	-0.000955
19.65	-0.001102
19.666667	-0.001079
19.683333	-0.001046
19.7	-0.001353
19.716667	-0.001465
19.733333	-0.001551
19.75	-0.001816
19.766667	-0.002141
19.783333	-0.002096
19.8	-0.001895
19.816667	-0.001548
19.833333	-0.001212
19.85	-0.001085
19.866667	-0.000939
19.883333	-0.000764
19.9	-0.000585
19.916667	-0.000515
19.933333	-0.000356
19.95	-0.000227
19.966667	0.000032
19.983333	0.000016
20	0.00007
20.016667	0.000344
20.033333	0.000658
20.05	0.000902
20.066667	0.001193
20.083333	0.001403
20.1	0.001743
20.116667	0.001723
20.133333	0.001663
20.15	0.001522
20.166667	0.001139
20.183333	0.000937
20.2	0.000834
20.216667	0.000582
20.233333	0.000229
20.25	0.000144
20.266667	0.000109
20.283333	-0.000116
20.3	-0.000281
20.316667	-0.000176
20.333333	-0.000154
20.35	-0.000242
20.366667	-0.0004
20.383333	-0.000847
20.4	-0.001115
20.416667	-0.001136
20.433333	-0.000736
20.45	-0.000237
20.466667	0.000092
20.483333	-0.000238
20.5	0.001139
20.516667	0.003336
20.533333	0.001602
20.55	-0.009631
20.566667	-0.019194
20.583333	-0.022539
20.6	-0.003734
20.616667	0.04019
20.633333	0.093024
20.65	0.135019
20.666667	0.160483
20.683333	0.164476
20.7	0.151788
20.716667	0.130751
20.733333	0.107013
20.75	0.088566
20.766667	0.071437
20.783333	0.059549
20.8	0.04981
20.816667	0.042141
20.833333	0.036933
20.85	0.033223
20.866667	0.029994
20.883333	0.027444
20.9	0.025324
20.916667	0.023235
20.933333	0.021295
20.95	0.019505
20.966667	0.017845
20.983333	0.015785
21	0.014024
21.016667	0.012404
21.033333	0.010974
21.05	0.009684
21.066667	0.008504
21.083333	0.007714
21.1	0.007144
21.116667	0.006534
21.133333	0.005834
21.15	0.005125
21.166667	0.004685
21.183333	0.004295
21.2	0.003966
21.216667	0.003607
21.233333	0.003478
21.25	0.003289
21.266667	0.00307
21.283333	0.002813
21.3	0.002575
21.316667	0.002557
21.333333	0.00258
21.35	0.002592
21.366667	0.002725
21.383333	0.002839
21.4	0.002973
21.416667	0.002787
21.433333	0.002331
21.45	0.001926
21.466667	0.001802
21.483333	0.001828
21.5	0.001704
21.516667	0.001491
21.533333	0.001307
21.55	0.001016
21.566667	0.000885
21.583333	0.000953
21.6	0.000842
21.616667	0.000771
21.633333	0.000742
21.65	0.000504
21.666667	0.000266
21.683333	0.000317
21.7	0.000239
21.716667	-0.000017
21.733333	-0.000142
21.75	-0.000117
21.766667	0.000028
21.783333	0.000263
21.8	0.000239
21.816667	0.000038
21.833333	-0.000024
21.85	0.000014
21.866667	0.000132
21.883333	0.000222
21.9	0.000144
21.916667	0.000046
21.933333	0.000217
21.95	0.000359
21.966667	0.000541
21.983333	0.000707
22	0.000752
22.016667	0.000587
22.033333	0.000562
22.05	0.000637
22.066667	0.000295
22.083333	0.000084
22.1	0.000002
22.116667	-0.00005
22.133333	-0.000041
22.15	0.000059
22.166667	0.000039
22.183333	0.00007
22.2	0.000041
22.216667	0.000162
22.233333	0.000353
22.25	0.000336
22.266667	0.000108
22.283333	-0.000039
22.3	-0.000267
22.316667	-0.000324
22.333333	-0.000361
22.35	-0.000448
22.366667	-0.000324
22.383333	-0.000061
22.4	0.000213
22.416667	0.000256
22.433333	0.00014
22.45	-0.000007
22.466667	-0.000063
22.483333	-0.00014
22.5	-0.000226
22.516667	-0.000353
22.533333	-0.00056
22.55	-0.000807
22.566667	-0.000694
22.583333	-0.000641
22.6	-0.000599
22.616667	-0.000877
22.633333	-0.001594
22.65	-0.001562
22.666667	-0.00157
22.683333	-0.001539
22.7	-0.002498
22.716667	-0.007126
22.733333	-0.022165
22.75	-0.031664
22.766667	-0.020493
22.783333	0.007498
22.8	0.041019
22.816667	0.073209
22.833333	0.0956
22.85	0.09758
22.866667	0.095981
22.883333	0.081131
22.9	0.067052
22.916667	0.054302
22.933333	0.046792
22.95	0.039913
22.966667	0.033653
22.983333	0.029664
23	0.027464
23.016667	0.025175
23.033333	0.023335
23.05	0.021766
23.066667	0.019867
23.083333	0.018237
23.1	0.016608
23.116667	0.014679
23.133333	0.012991
23.15	0.011662
23.166667	0.010613
23.183333	0.009665
23.2	0.008847
23.216667	0.008049
23.233333	0.007251
23.25	0.006583
23.266667	0.006085
23.283333	0.005669
23.3	0.005072
23.316667	0.004375
23.333333	0.003888
23.35	0.003622
23.366667	0.003346
23.383333	0.003361
23.4	0.003326
23.416667	0.003011
23.433333	0.002695
23.45	0.002461
23.466667	0.002448
23.483333	0.002484
23.5	0.002581
23.516667	0.002738
23.533333	0.002805
23.55	0.002834
23.566667	0.002642
23.583333	0.002411
23.6	0.00201
23.616667	0.001669
23.633333	0.00164
23.65	0.001671
23.666667	0.001692
23.683333	0.001573
23.7	0.001534
23.716667	0.001537
23.733333	0.001581
23.75	0.001655
23.766667	0.001629
23.783333	0.001622
23.8	0.001448
23.816667	0.001214
23.833333	0.00133
23.85	0.001216
23.866667	0.001072
23.883333	0.000929
23.9	0.000856
23.916667	0.000883
23.933333	0.00088
23.95	0.000707
23.966667	0.000384
23.983333	0.00023
24	0.000006
24.016667	-0.000188
24.033333	-0.000152
24.05	-0.000196
24.066667	-0.000474
24.083333	-0.000892
24.1	-0.001289
24.116667	-0.001567
24.133333	-0.001444
24.15	-0.001357
24.166667	-0.00156
24.183333	-0.001734
24.2	-0.001967
24.216667	-0.00206
24.233333	-0.002068
24.25	-0.001608
24.266667	-0.001139
24.283333	-0.000909
24.3	-0.000729
24.316667	-0.000542
24.333333	-0.000319
24.35	-0.000246
24.366667	-0.000343
24.383333	-0.000479
24.4	-0.000398
24.416667	-0.000011
24.433333	0.000497
24.45	0.000724
24.466667	0.000401
24.483333	-0.000002
24.5	-0.00019
24.516667	-0.000168
24.533333	-0.000115
24.55	-0.000073
24.566667	-0.000111
24.583333	-0.000173
24.6	-0.000305
24.616667	-0.000467
24.633333	-0.000419
24.65	-0.000241
24.666667	-0.000146
24.683333	-0.000101
24.7	-0.000037
24.716667	-0.000052
24.733333	-0.000338
24.75	0.000086
24.766667	0.000718
24.783333	0.00087
24.8	0.000742
24.816667	0.001354
24.833333	0.001156
24.85	-0.000223
24.866667	-0.000092
24.883333	-0.007282
24.9	-0.028211
24.916667	-0.04764
24.933333	-0.04609
24.95	-0.02599
24.966667	-0.003299
24.983333	0.019531
25	0.038951
25.016667	0.048902
25.033333	0.048272
25.05	0.043202
25.066667	0.038293
25.083333	0.031083
25.1	0.026024
25.116667	0.022686
25.133333	0.020277
25.15	0.017609
25.166667	0.01512
25.183333	0.013333
25.2	0.011326
25.216667	0.008669
25.233333	0.007423
25.25	0.006576
25.266667	0.00597
25.283333	0.005126
25.3	0.004312
25.316667	0.003598
25.333333	0.002874
25.35	0.00239
25.366667	0.001949
25.383333	0.001518
25.4	0.001347
25.416667	0.001537
25.433333	0.001716
25.45	0.001869
25.466667	0.001912
25.483333	0.002096
25.5	0.002379
25.516667	0.002733
25.533333	0.002929
25.55	0.003068
25.566667	0.002987
25.583333	0.002755
25.6	0.002534
25.616667	0.002554
25.633333	0.002579
25.65	0.002583
25.666667	0.002617
25.683333	0.002482
25.7	0.002357
25.716667	0.002348
25.733333	0.002249
25.75	0.00206
25.766667	0.001751
25.783333	0.001492
25.8	0.001409
25.816667	0.001176
25.833333	0.000844
25.85	0.000451
25.866667	0.000199
25.883333	0.00016
25.9	0.000314
25.916667	0.000417
25.933333	0.0003
25.95	0.000073
25.966667	-0.000121
25.983333	-0.000294
26	-0.000396
26.016667	-0.000389
26.033333	-0.000281
26.05	-0.000323
26.066667	-0.000142
26.083333	-0.000222
26.1	-0.000242
26.116667	-0.000151
26.133333	-0.0002
26.15	-0.000318
26.166667	-0.000266
26.183333	-0.000084
26.2	0.000129
26.216667	0.000181
26.233333	-0.000006
26.25	-0.000013
26.266667	0.00015
26.283333	0.000093
26.3	0.000076
26.316667	0.000199
26.333333	0.000532
26.35	0.000534
26.366667	0.000417
26.383333	0.00028
26.4	-0.000098
26.416667	-0.000097
26.433333	0.000015
26.45	-0.000024
26.466667	-0.000063
26.483333	-0.000112
26.5	-0.000193
26.516667	-0.000245
26.533333	-0.000366
26.55	-0.000478
26.566667	-0.000359
26.583333	-0.000265
26.6	-0.00028
26.616667	-0.000046
26.633333	0.000099
26.65	0.000034
26.666667	-0.000226
26.683333	-0.000196
26.7	-0.000247
26.716667	-0.000157
26.733333	0.000003
26.75	-0.000171
26.766667	-0.000368
26.783333	-0.000464
26.8	-0.00033
26.816667	-0.000216
26.833333	-0.000275
26.85	-0.000528
26.866667	-0.000661
26.883333	-0.000794
26.9	-0.001007
26.916667	-0.001391
26.933333	-0.001551
26.95	-0.001971
26.966667	-0.00226
26.983333	-0.00194
27	-0.0029
27.016667	-0.003766
27.033333	-0.003223
27.05	-0.011419
27.066667	-0.026495
27.083333	-0.043392
27.1	-0.047382
27.116667	-0.039704
27.133333	-0.024806
27.15	-0.003528
27.166667	0.01644
27.183333	0.029265
27.2	0.030829
27.216667	0.028122
27.233333	0.024016
27.25	0.021309
27.266667	0.019281
27.283333	0.017491
27.3	0.015411
27.316667	0.01364
27.333333	0.01224
27.35	0.011109
27.366667	0.009656
27.383333	0.007513
27.4	0.00593
27.416667	0.005287
27.433333	0.005024
27.45	0.004619
27.466667	0.004094
27.483333	0.003699
27.5	0.003334
27.516667	0.002989
27.533333	0.002753
27.55	0.002507
27.566667	0.002471
27.583333	0.002615
27.6	0.002779
27.616667	0.002513
27.633333	0.002237
27.65	0.002061
27.666667	0.001875
27.683333	0.001629
27.7	0.001524
27.716667	0.001588
27.733333	0.001653
27.75	0.001258
27.766667	0.001113
27.783333	0.001048
27.8	0.000925
27.816667	0.000662
27.833333	0.000408
27.85	0.000255
27.866667	0.000152
27.883333	0.000041
27.9	-0.000239
27.916667	-0.00063
27.933333	-0.000851
27.95	-0.000661
27.966667	-0.000409
27.983333	-0.000166
28	0.000257
28.016667	0.00065
28.033333	0.000894
28.05	0.000999
28.066667	0.001027
28.083333	0.001104
28.1	0.001162
28.116667	0.0011
28.133333	0.001179
28.15	0.001312
28.166667	0.001236
28.183333	0.001139
28.2	0.001082
28.216667	0.001135
28.233333	0.001305
28.25	0.001524
28.266667	0.001673
28.283333	0.001632
28.3	0.001541
28.316667	0.001505
28.333333	0.001209
28.35	0.000953
28.366667	0.000658
28.383333	0.000502
28.4	0.000629
28.416667	0.000637
28.433333	0.000555
28.45	0.000553
28.466667	0.000441
28.483333	0.000269
28.5	0.000329
28.516667	0.000328
28.533333	0.000197
28.55	-0.000013
28.566667	-0.000294
28.583333	-0.000425
28.6	-0.000677
28.616667	-0.000779
28.633333	-0.0008
28.65	-0.000842
28.666667	-0.000707
28.683333	-0.000822
28.7	-0.000877
28.716667	-0.000922
28.733333	-0.001157
28.75	-0.001356
28.766667	-0.001586
28.783333	-0.001536
28.8	-0.001316
28.816667	-0.001186
28.833333	-0.00106
28.85	-0.000916
28.866667	-0.000842
28.883333	-0.000818
28.9	-0.000934
28.916667	-0.000792
28.933333	-0.000614
28.95	-0.000316
28.966667	-0.000068
28.983333	0.0001
29	0.000007
29.016667	-0.0001
29.033333	-0.000138
29.05	-0.000165
29.066667	0.000088
29.083333	-0.00002
29.1	-0.000201
29.116667	-0.000284
29.133333	0.000354
29.15	0.000262
29.166667	-0.00095
29.183333	-0.002945
29.2	-0.003111
29.216667	-0.008587
29.233333	-0.024883
29.25	-0.044699
29.266667	-0.055427
29.283333	-0.044307
29.3	-0.025496
29.316667	-0.009465
29.333333	0.002335
29.35	0.018685
29.366667	0.023353
29.383333	0.021631
29.4	0.017319
29.416667	0.014237
29.433333	0.011934
29.45	0.01016
29.466667	0.008806
29.483333	0.008053
29.5	0.007379
29.516667	0.006905
29.533333	0.005889
29.55	0.004664
29.566667	0.003459
29.583333	0.002424
29.6	0.001849
29.616667	0.001653
29.633333	0.001417
29.65	0.001182
29.666667	0.001076
29.683333	0.00101
29.7	0.001054
29.716667	0.001069
29.733333	0.001293
29.75	0.001368
29.766667	0.001272
29.783333	0.001127
29.8	0.000752
29.816667	0.000687
29.833333	0.000552
29.85	0.000378
29.866667	0.000293
29.883333	0.00034
29.9	0.000507
29.916667	0.000753
29.933333	0.00089
29.95	0.000587
29.966667	0.000316
29.983333	0.000214
30	0.000233
30.016667	0.000262
30.033333	0.000281
30.05	0.000181
30.066667	-0.000078
30.083333	-0.000067
30.1	-0.000126
30.116667	0.000005
30.133333	0.000217
30.15	0.00026
30.166667	0.000173
30.183333	0.000046
30.2	0.000099
30.216667	0.000232
30.233333	0.000278
30.25	0.000273
30.266667	0.000068
30.283333	0.000093
30.3	0.000348
30.316667	0.000435
30.333333	0.000342
30.35	0.000259
30.366667	0.000126
30.383333	0.000223
30.4	0.000291
30.416667	0.00026
30.433333	0.000168
30.45	0.000057
30.466667	-0.000065
30.483333	-0.000106
30.5	-0.000126
30.516667	0.000043
30.533333	0.000162
30.55	-0.000008
30.566667	-0.000139
30.583333	-0.000269
30.6	-0.000199
30.616667	-0.00004
30.633333	-0.0001
30.65	-0.00008
30.666667	-0.000051
30.683333	0.000069
30.7	0.000078
30.716667	0.000117
30.733333	0.000107
30.75	0.000106
30.766667	0.000244
30.783333	0.000303
30.8	0.000292
30.816667	0.000251
30.833333	0.000328
30.85	0.000236
30.866667	0.000223
30.883333	0.00045
30.9	0.000558
30.916667	0.000584
30.933333	0.000629
30.95	0.000624
30.966667	0.00065
30.983333	0.000675
31	0.000619
31.016667	0.000411
31.033333	0.000242
31.05	-0.000096
31.066667	-0.000374
31.083333	-0.000593
31.1	-0.000866
31.116667	-0.000969
31.133333	-0.000912
31.15	-0.000935
31.166667	-0.001088
31.183333	-0.001037
31.2	-0.001166
31.216667	-0.001645
31.233333	-0.001934
31.25	-0.002183
31.266667	-0.002517
31.283333	-0.002463
31.3	-0.002258
31.316667	-0.001484
31.333333	-0.001129
31.35	-0.000617
31.366667	-0.001158
31.383333	-0.006789
31.4	-0.02464
31.416667	-0.047141
31.433333	-0.059353
31.45	-0.050897
31.466667	-0.037462
31.483333	-0.021357
31.5	-0.001141
31.516667	0.011994
31.533333	0.016567
31.55	0.01386
31.566667	0.011323
31.583333	0.010436
31.6	0.009279
31.616667	0.008261
31.633333	0.007453
31.65	0.006655
31.666667	0.005957
31.683333	0.005479
31.7	0.004922
31.716667	0.004155
31.733333	0.003567
31.75	0.00331
31.766667	0.003233
31.783333	0.003177
31.8	0.002871
31.816667	0.002706
31.833333	0.002501
31.85	0.002226
31.866667	0.001922
31.883333	0.001611
31.9	0.001419
31.916667	0.001328
31.933333	0.001336
31.95	0.001315
31.966667	0.001388
31.983333	0.001382
32	0.001316
32.016667	0.00146
32.033333	0.001323
32.05	0.001372
32.066667	0.001263
32.083333	0.001053
32.1	0.000873
32.116667	0.000774
32.133333	0.000729
32.15	0.000697
32.166667	0.000735
32.183333	0.000934
32.2	0.001242
32.216667	0.001314
32.233333	0.001141
32.25	0.000988
32.266667	0.001035
32.283333	0.000932
32.3	0.00069
32.316667	0.000716
32.333333	0.000622
32.35	0.000388
32.366667	0.000144
32.383333	0.000119
32.4	0.000133
32.416667	0.000157
32.433333	0.000351
32.45	0.000435
32.466667	0.000389
32.483333	0.000289
32.5	0.00004
32.516667	-0.000179
32.533333	-0.000457
32.55	-0.000416
32.566667	-0.000061
32.583333	0.000206
32.6	0.000294
32.616667	0.000512
32.633333	0.00095
32.65	0.001099
32.666667	0.001272
32.683333	0.001366
32.7	0.001399
32.716667	0.001352
32.733333	0.001265
32.75	0.001112
32.766667	0.000849
32.783333	0.000696
32.8	0.000523
32.816667	0.00023
32.833333	0.000088
32.85	0.000036
32.866667	0.000044
32.883333	0.000132
32.9	0.00008
32.916667	-0.000063
32.933333	-0.000367
32.95	-0.00061
32.966667	-0.000874
32.983333	-0.001127
33	-0.001333
33.016667	-0.00139
33.033333	-0.001388
33.05	-0.001356
33.066667	-0.001314
33.083333	-0.001193
33.1	-0.001087
33.116667	-0.001251
33.133333	-0.001335
33.15	-0.001199
33.166667	-0.000963
33.183333	-0.000854
33.2	-0.000715
33.216667	-0.000706
33.233333	-0.000797
33.25	-0.000897
33.266667	-0.000855
33.283333	-0.000933
33.3	-0.000921
33.316667	-0.000699
33.333333	-0.000657
33.35	-0.000519
33.366667	-0.000314
33.383333	-0.000259
[truncated: 138 more rows]
