# Supplementary material for: The EF-hand domain of MINDY3 is a ubiquitin and RAD23 UBL-binding domain
Source: EMBO Rep. 2026 Jun 9;27(13):3604–31. doi: 10.1038/s44319-026-00825-1 (PMC13354579; doi:10.1038/s44319-026-00825-1)
Supplement: Supplementary file 3 — Source data Fig. 1 [file 44319_2026_825_MOESM3_ESM.zip › Figure 1/1B/fluorescent_gel_Ub5/0004307_01_shape.txt]

Header	LI-COR Imager file
Version	1.0.0
Warning	WARNING! This file format is required for LI-COR Applications. DO NOT MODIFY DATA!
Type	_shape
Working Folder	/Users/lvarmstrong/Documents/UoD/Lee - Licor/Images/
Acq. Image Id	0004307_01
App Name	Image Studio Lite
..	 
Tag Type	Id	Channel	Name	Shape Version	Shape Type	Shape Quant Type	Pixel Area	Selected	Ref X	Ref Y	Rotation	Text Locn	Text Angle
Shape Definition	1	800	00001	LI-COR PAI SHAPE 1.0	100	201	696	false	64	219	0.0	Lower Center	0.0
Shape Definition	2	800	00002	LI-COR PAI SHAPE 1.0	100	201	644	false	93	219	0.0	Lower Center	0.0
Shape Definition	3	800	00003	LI-COR PAI SHAPE 1.0	100	201	598	false	121	219	0.0	Lower Center	0.0
Shape Definition	4	800	00004	LI-COR PAI SHAPE 1.0	100	201	513	false	148	221	0.0	Lower Center	0.0
Shape Definition	5	800	00005	LI-COR PAI SHAPE 1.0	100	201	494	false	176	221	0.0	Lower Center	0.0
Shape Definition	6	800	00006	LI-COR PAI SHAPE 1.0	100	201	494	false	203	221	0.0	Lower Center	0.0
Shape Definition	7	800	00007	LI-COR PAI SHAPE 1.0	100	201	513	false	231	221	0.0	Lower Center	0.0
Shape Definition	8	800	00008	LI-COR PAI SHAPE 1.0	100	201	475	false	259	221	0.0	Lower Center	0.0
Shape Definition	9	800	00009	LI-COR PAI SHAPE 1.0	100	201	540	false	66	248	0.0	Lower Center	0.0
Shape Definition	10	800	00010	LI-COR PAI SHAPE 1.0	100	201	513	false	94	248	0.0	Lower Center	0.0
Shape Definition	11	800	00011	LI-COR PAI SHAPE 1.0	100	201	513	false	121	248	0.0	Lower Center	0.0
Shape Definition	12	800	00012	LI-COR PAI SHAPE 1.0	100	201	494	false	149	246	0.0	Lower Center	0.0
Shape Definition	13	800	00013	LI-COR PAI SHAPE 1.0	100	201	494	false	176	246	0.0	Lower Center	0.0
Shape Definition	14	800	00014	LI-COR PAI SHAPE 1.0	100	201	513	false	204	245	0.0	Lower Center	0.0
Shape Definition	15	800	00015	LI-COR PAI SHAPE 1.0	100	201	513	false	232	244	0.0	Lower Center	0.0
Shape Definition	16	800	00016	LI-COR PAI SHAPE 1.0	100	201	513	false	259	243	0.0	Lower Center	0.0
Shape Definition	17	800	00017	LI-COR PAI SHAPE 1.0	100	201	540	false	66	277	0.0	Lower Center	0.0
Shape Definition	18	800	00018	LI-COR PAI SHAPE 1.0	100	201	513	false	94	277	0.0	Lower Center	0.0
Shape Definition	19	800	00019	LI-COR PAI SHAPE 1.0	100	201	513	false	121	277	0.0	Lower Center	0.0
Shape Definition	20	800	00020	LI-COR PAI SHAPE 1.0	100	201	494	false	149	275	0.0	Lower Center	0.0
Shape Definition	21	800	00021	LI-COR PAI SHAPE 1.0	100	201	494	false	176	275	0.0	Lower Center	0.0
Shape Definition	22	800	00022	LI-COR PAI SHAPE 1.0	100	201	513	false	204	274	0.0	Lower Center	0.0
Shape Definition	23	800	00023	LI-COR PAI SHAPE 1.0	100	201	513	false	232	273	0.0	Lower Center	0.0
Shape Definition	24	800	00024	LI-COR PAI SHAPE 1.0	100	201	513	false	259	272	0.0	Lower Center	0.0
Shape Definition	25	800	00025	LI-COR PAI SHAPE 1.0	100	201	540	false	67	329	0.0	Lower Center	0.0
Shape Definition	26	800	00026	LI-COR PAI SHAPE 1.0	100	201	513	false	95	329	0.0	Lower Center	0.0
Shape Definition	27	800	00027	LI-COR PAI SHAPE 1.0	100	201	513	false	122	329	0.0	Lower Center	0.0
Shape Definition	28	800	00028	LI-COR PAI SHAPE 1.0	100	201	494	false	150	329	0.0	Lower Center	0.0
Shape Definition	29	800	00029	LI-COR PAI SHAPE 1.0	100	201	494	false	177	328	0.0	Lower Center	0.0
Shape Definition	30	800	00030	LI-COR PAI SHAPE 1.0	100	201	513	false	205	327	0.0	Lower Center	0.0
Shape Definition	31	800	00031	LI-COR PAI SHAPE 1.0	100	201	513	false	233	324	0.0	Lower Center	0.0
Shape Definition	32	800	00032	LI-COR PAI SHAPE 1.0	100	201	513	false	260	322	0.0	Lower Center	0.0
Shape Definition	33	800	00033	LI-COR PAI SHAPE 1.0	100	201	783	false	68	368	0.0	Lower Center	0.0
Shape Definition	34	800	00034	LI-COR PAI SHAPE 1.0	100	201	783	false	95	368	0.0	Lower Center	0.0
Shape Definition	35	800	00035	LI-COR PAI SHAPE 1.0	100	201	780	false	123	367	0.0	Lower Center	0.0
Shape Definition	36	800	00036	LI-COR PAI SHAPE 1.0	100	201	754	false	150	367	0.0	Lower Center	0.0
Shape Definition	37	800	00037	LI-COR PAI SHAPE 1.0	100	201	783	false	178	366	0.0	Lower Center	0.0
Shape Definition	40	800	00040	LI-COR PAI SHAPE 1.0	100	201	783	false	206	366	0.0	Lower Center	0.0
Shape Definition	41	800	00041	LI-COR PAI SHAPE 1.0	100	201	783	false	234	366	0.0	Lower Center	0.0
Shape Definition	42	800	00042	LI-COR PAI SHAPE 1.0	100	201	812	false	261	365	0.0	Lower Center	0.0
Shape Definition	43	800	00043	LI-COR PAI SHAPE 1.0	100	201	648	false	285	215	0.0	Lower Center	0.0
Shape Definition	51	800	00051	LI-COR PAI SHAPE 1.0	100	201	648	false	313	215	0.0	Lower Center	0.0
Shape Definition	52	800	00052	LI-COR PAI SHAPE 1.0	100	201	648	false	340	215	0.0	Lower Center	0.0
Shape Definition	53	800	00053	LI-COR PAI SHAPE 1.0	100	201	648	false	367	215	0.0	Lower Center	0.0
Shape Definition	54	800	00054	LI-COR PAI SHAPE 1.0	100	201	648	false	394	215	0.0	Lower Center	0.0
Shape Definition	55	800	00055	LI-COR PAI SHAPE 1.0	100	201	648	false	421	215	0.0	Lower Center	0.0
Shape Definition	56	800	00056	LI-COR PAI SHAPE 1.0	100	201	648	false	448	215	0.0	Lower Center	0.0
Shape Definition	57	800	00057	LI-COR PAI SHAPE 1.0	100	201	648	false	475	215	0.0	Lower Center	0.0
Shape Definition	58	800	00058	LI-COR PAI SHAPE 1.0	100	201	648	false	287	240	0.0	Lower Center	0.0
Shape Definition	59	800	00059	LI-COR PAI SHAPE 1.0	100	201	648	false	314	240	0.0	Lower Center	0.0
Shape Definition	60	800	00060	LI-COR PAI SHAPE 1.0	100	201	648	false	341	240	0.0	Lower Center	0.0
Shape Definition	61	800	00061	LI-COR PAI SHAPE 1.0	100	201	648	false	367	240	0.0	Lower Center	0.0
Shape Definition	62	800	00062	LI-COR PAI SHAPE 1.0	100	201	648	false	394	239	0.0	Lower Center	0.0
Shape Definition	63	800	00063	LI-COR PAI SHAPE 1.0	100	201	600	false	421	239	0.0	Lower Center	0.0
Shape Definition	64	800	00064	LI-COR PAI SHAPE 1.0	100	201	648	false	447	238	0.0	Lower Center	0.0
Shape Definition	65	800	00065	LI-COR PAI SHAPE 1.0	100	201	648	false	475	238	0.0	Lower Center	0.0
Shape Definition	66	800	00066	LI-COR PAI SHAPE 1.0	100	201	648	false	287	266	0.0	Lower Center	0.0
Shape Definition	67	800	00067	LI-COR PAI SHAPE 1.0	100	201	648	false	314	266	0.0	Lower Center	0.0
Shape Definition	68	800	00068	LI-COR PAI SHAPE 1.0	100	201	648	false	341	266	0.0	Lower Center	0.0
Shape Definition	69	800	00069	LI-COR PAI SHAPE 1.0	100	201	648	false	367	266	0.0	Lower Center	0.0
Shape Definition	70	800	00070	LI-COR PAI SHAPE 1.0	100	201	648	false	394	265	0.0	Lower Center	0.0
Shape Definition	71	800	00071	LI-COR PAI SHAPE 1.0	100	201	600	false	421	265	0.0	Lower Center	0.0
Shape Definition	72	800	00072	LI-COR PAI SHAPE 1.0	100	201	648	false	447	264	0.0	Lower Center	0.0
Shape Definition	73	800	00073	LI-COR PAI SHAPE 1.0	100	201	648	false	475	264	0.0	Lower Center	0.0
Shape Definition	74	800	00074	LI-COR PAI SHAPE 1.0	100	201	648	false	290	318	0.0	Lower Center	0.0
Shape Definition	75	800	00075	LI-COR PAI SHAPE 1.0	100	201	648	false	315	318	0.0	Lower Center	0.0
Shape Definition	76	800	00076	LI-COR PAI SHAPE 1.0	100	201	648	false	342	318	0.0	Lower Center	0.0
Shape Definition	77	800	00077	LI-COR PAI SHAPE 1.0	100	201	648	false	369	318	0.0	Lower Center	0.0
Shape Definition	78	800	00078	LI-COR PAI SHAPE 1.0	100	201	648	false	395	317	0.0	Lower Center	0.0
Shape Definition	79	800	00079	LI-COR PAI SHAPE 1.0	100	201	600	false	422	317	0.0	Lower Center	0.0
Shape Definition	80	800	00080	LI-COR PAI SHAPE 1.0	100	201	648	false	448	316	0.0	Lower Center	0.0
Shape Definition	81	800	00081	LI-COR PAI SHAPE 1.0	100	201	648	false	476	315	0.0	Lower Center	0.0
Shape Definition	82	800	00082	LI-COR PAI SHAPE 1.0	100	201	648	false	288	367	0.0	Lower Center	0.0
Shape Definition	83	800	00083	LI-COR PAI SHAPE 1.0	100	201	648	false	316	367	0.0	Lower Center	0.0
Shape Definition	84	800	00084	LI-COR PAI SHAPE 1.0	100	201	648	false	344	367	0.0	Lower Center	0.0
Shape Definition	85	800	00085	LI-COR PAI SHAPE 1.0	100	201	648	false	369	367	0.0	Lower Center	0.0
Shape Definition	86	800	00086	LI-COR PAI SHAPE 1.0	100	201	648	false	394	366	0.0	Lower Center	0.0
Shape Definition	87	800	00087	LI-COR PAI SHAPE 1.0	100	201	600	false	422	366	0.0	Lower Center	0.0
Shape Definition	88	800	00088	LI-COR PAI SHAPE 1.0	100	201	648	false	449	365	0.0	Lower Center	0.0
Shape Definition	89	800	00089	LI-COR PAI SHAPE 1.0	100	201	648	false	477	364	0.0	Lower Center	0.0
Shape Definition	90	800	00090	LI-COR PAI SHAPE 1.0	100	201	648	false	502	212	0.0	Lower Center	0.0
Shape Definition	91	800	00091	LI-COR PAI SHAPE 1.0	100	201	648	false	530	212	0.0	Lower Center	0.0
Shape Definition	92	800	00092	LI-COR PAI SHAPE 1.0	100	201	648	false	557	212	0.0	Lower Center	0.0
Shape Definition	93	800	00093	LI-COR PAI SHAPE 1.0	100	201	648	false	584	212	0.0	Lower Center	0.0
Shape Definition	94	800	00094	LI-COR PAI SHAPE 1.0	100	201	648	false	611	209	0.0	Lower Center	0.0
Shape Definition	95	800	00095	LI-COR PAI SHAPE 1.0	100	201	648	false	638	209	0.0	Lower Center	0.0
Shape Definition	96	800	00096	LI-COR PAI SHAPE 1.0	100	201	648	false	665	207	0.0	Lower Center	0.0
Shape Definition	97	800	00097	LI-COR PAI SHAPE 1.0	100	201	648	false	692	206	0.0	Lower Center	0.0
Shape Definition	98	800	00098	LI-COR PAI SHAPE 1.0	100	201	648	false	503	237	0.0	Lower Center	0.0
Shape Definition	99	800	00099	LI-COR PAI SHAPE 1.0	100	201	648	false	531	237	0.0	Lower Center	0.0
Shape Definition	100	800	00100	LI-COR PAI SHAPE 1.0	100	201	648	false	558	237	0.0	Lower Center	0.0
Shape Definition	101	800	00101	LI-COR PAI SHAPE 1.0	100	201	648	false	585	237	0.0	Lower Center	0.0
Shape Definition	102	800	00102	LI-COR PAI SHAPE 1.0	100	201	648	false	612	234	0.0	Lower Center	0.0
Shape Definition	103	800	00103	LI-COR PAI SHAPE 1.0	100	201	648	false	639	234	0.0	Lower Center	0.0
Shape Definition	104	800	00104	LI-COR PAI SHAPE 1.0	100	201	648	false	666	232	0.0	Lower Center	0.0
Shape Definition	105	800	00105	LI-COR PAI SHAPE 1.0	100	201	648	false	693	231	0.0	Lower Center	0.0
Shape Definition	106	800	00106	LI-COR PAI SHAPE 1.0	100	201	648	false	503	262	0.0	Lower Center	0.0
Shape Definition	107	800	00107	LI-COR PAI SHAPE 1.0	100	201	648	false	531	262	0.0	Lower Center	0.0
Shape Definition	108	800	00108	LI-COR PAI SHAPE 1.0	100	201	648	false	558	262	0.0	Lower Center	0.0
Shape Definition	109	800	00109	LI-COR PAI SHAPE 1.0	100	201	648	false	585	262	0.0	Lower Center	0.0
Shape Definition	110	800	00110	LI-COR PAI SHAPE 1.0	100	201	648	false	612	259	0.0	Lower Center	0.0
Shape Definition	111	800	00111	LI-COR PAI SHAPE 1.0	100	201	648	false	639	259	0.0	Lower Center	0.0
Shape Definition	112	800	00112	LI-COR PAI SHAPE 1.0	100	201	648	false	666	259	0.0	Lower Center	0.0
Shape Definition	113	800	00113	LI-COR PAI SHAPE 1.0	100	201	648	false	693	258	0.0	Lower Center	0.0
Shape Definition	114	800	00114	LI-COR PAI SHAPE 1.0	100	201	648	false	504	312	0.0	Lower Center	0.0
Shape Definition	115	800	00115	LI-COR PAI SHAPE 1.0	100	201	648	false	532	312	0.0	Lower Center	0.0
Shape Definition	116	800	00116	LI-COR PAI SHAPE 1.0	100	201	648	false	559	312	0.0	Lower Center	0.0
Shape Definition	117	800	00117	LI-COR PAI SHAPE 1.0	100	201	648	false	586	312	0.0	Lower Center	0.0
Shape Definition	118	800	00118	LI-COR PAI SHAPE 1.0	100	201	648	false	613	309	0.0	Lower Center	0.0
Shape Definition	119	800	00119	LI-COR PAI SHAPE 1.0	100	201	648	false	640	309	0.0	Lower Center	0.0
Shape Definition	120	800	00120	LI-COR PAI SHAPE 1.0	100	201	648	false	667	309	0.0	Lower Center	0.0
Shape Definition	121	800	00121	LI-COR PAI SHAPE 1.0	100	201	648	false	694	308	0.0	Lower Center	0.0
Shape Definition	122	800	00122	LI-COR PAI SHAPE 1.0	100	201	648	false	504	363	0.0	Lower Center	0.0
Shape Definition	123	800	00123	LI-COR PAI SHAPE 1.0	100	201	648	false	532	363	0.0	Lower Center	0.0
Shape Definition	124	800	00124	LI-COR PAI SHAPE 1.0	100	201	648	false	559	363	0.0	Lower Center	0.0
Shape Definition	125	800	00125	LI-COR PAI SHAPE 1.0	100	201	648	false	586	363	0.0	Lower Center	0.0
Shape Definition	126	800	00126	LI-COR PAI SHAPE 1.0	100	201	648	false	614	359	0.0	Lower Center	0.0
Shape Definition	127	800	00127	LI-COR PAI SHAPE 1.0	100	201	648	false	641	359	0.0	Lower Center	0.0
Shape Definition	128	800	00128	LI-COR PAI SHAPE 1.0	100	201	648	false	668	359	0.0	Lower Center	0.0
Shape Definition	129	800	00129	LI-COR PAI SHAPE 1.0	100	201	648	false	697	356	0.0	Lower Center	0.0
Tag Type	Id	Channel	Point Pairs
Shape Boundary	1	800	5	64	219	93	219	93	243	64	243	64	219
Shape Boundary	2	800	5	93	219	121	219	121	242	93	242	93	219
Shape Boundary	3	800	5	121	219	147	219	147	242	121	242	121	219
Shape Boundary	4	800	5	148	221	175	221	175	240	148	240	148	221
Shape Boundary	5	800	5	176	221	202	221	202	240	176	240	176	221
Shape Boundary	6	800	5	203	221	229	221	229	240	203	240	203	221
Shape Boundary	7	800	5	231	221	258	221	258	240	231	240	231	221
Shape Boundary	8	800	5	259	221	284	221	284	240	259	240	259	221
Shape Boundary	9	800	5	66	248	93	248	93	268	66	268	66	248
Shape Boundary	10	800	5	94	248	121	248	121	267	94	267	94	248
Shape Boundary	11	800	5	121	248	148	248	148	267	121	267	121	248
Shape Boundary	12	800	5	149	246	175	246	175	265	149	265	149	246
Shape Boundary	13	800	5	176	246	202	246	202	265	176	265	176	246
Shape Boundary	14	800	5	204	245	231	245	231	264	204	264	204	245
Shape Boundary	15	800	5	232	244	259	244	259	263	232	263	232	244
Shape Boundary	16	800	5	259	243	286	243	286	262	259	262	259	243
Shape Boundary	17	800	5	66	277	93	277	93	297	66	297	66	277
Shape Boundary	18	800	5	94	277	121	277	121	296	94	296	94	277
Shape Boundary	19	800	5	121	277	148	277	148	296	121	296	121	277
Shape Boundary	20	800	5	149	275	175	275	175	294	149	294	149	275
Shape Boundary	21	800	5	176	275	202	275	202	294	176	294	176	275
Shape Boundary	22	800	5	204	274	231	274	231	293	204	293	204	274
Shape Boundary	23	800	5	232	273	259	273	259	292	232	292	232	273
Shape Boundary	24	800	5	259	272	286	272	286	291	259	291	259	272
Shape Boundary	25	800	5	67	329	94	329	94	349	67	349	67	329
Shape Boundary	26	800	5	95	329	122	329	122	348	95	348	95	329
Shape Boundary	27	800	5	122	329	149	329	149	348	122	348	122	329
Shape Boundary	28	800	5	150	329	176	329	176	348	150	348	150	329
Shape Boundary	29	800	5	177	328	203	328	203	347	177	347	177	328
Shape Boundary	30	800	5	205	327	232	327	232	346	205	346	205	327
Shape Boundary	31	800	5	233	324	260	324	260	343	233	343	233	324
Shape Boundary	32	800	5	260	322	287	322	287	341	260	341	260	322
Shape Boundary	33	800	5	68	368	95	368	95	397	68	397	68	368
Shape Boundary	34	800	5	95	368	122	368	122	397	95	397	95	368
Shape Boundary	35	800	5	123	367	149	367	149	397	123	397	123	367
Shape Boundary	36	800	5	150	367	176	367	176	396	150	396	150	367
Shape Boundary	37	800	5	178	366	205	366	205	395	178	395	178	366
Shape Boundary	40	800	5	206	366	233	366	233	395	206	395	206	366
Shape Boundary	41	800	5	234	366	261	366	261	395	234	395	234	366
Shape Boundary	42	800	5	261	365	289	365	289	394	261	394	261	365
Shape Boundary	43	800	5	285	215	312	215	312	239	285	239	285	215
Shape Boundary	51	800	5	313	215	340	215	340	239	313	239	313	215
Shape Boundary	52	800	5	340	215	367	215	367	239	340	239	340	215
Shape Boundary	53	800	5	367	215	394	215	394	239	367	239	367	215
Shape Boundary	54	800	5	394	215	421	215	421	239	394	239	394	215
Shape Boundary	55	800	5	421	215	448	215	448	239	421	239	421	215
Shape Boundary	56	800	5	448	215	475	215	475	239	448	239	448	215
Shape Boundary	57	800	5	475	215	502	215	502	239	475	239	475	215
Shape Boundary	58	800	5	287	240	314	240	314	264	287	264	287	240
Shape Boundary	59	800	5	314	240	341	240	341	264	314	264	314	240
Shape Boundary	60	800	5	341	240	368	240	368	264	341	264	341	240
Shape Boundary	61	800	5	367	240	394	240	394	264	367	264	367	240
Shape Boundary	62	800	5	394	239	421	239	421	263	394	263	394	239
Shape Boundary	63	800	5	421	239	446	239	446	263	421	263	421	239
Shape Boundary	64	800	5	447	238	474	238	474	262	447	262	447	238
Shape Boundary	65	800	5	475	238	502	238	502	262	475	262	475	238
Shape Boundary	66	800	5	287	266	314	266	314	290	287	290	287	266
Shape Boundary	67	800	5	314	266	341	266	341	290	314	290	314	266
Shape Boundary	68	800	5	341	266	368	266	368	290	341	290	341	266
Shape Boundary	69	800	5	367	266	394	266	394	290	367	290	367	266
Shape Boundary	70	800	5	394	265	421	265	421	289	394	289	394	265
Shape Boundary	71	800	5	421	265	446	265	446	289	421	289	421	265
Shape Boundary	72	800	5	447	264	474	264	474	288	447	288	447	264
Shape Boundary	73	800	5	475	264	502	264	502	288	475	288	475	264
Shape Boundary	74	800	5	290	318	317	318	317	342	290	342	290	318
Shape Boundary	75	800	5	315	318	342	318	342	342	315	342	315	318
Shape Boundary	76	800	5	342	318	369	318	369	342	342	342	342	318
Shape Boundary	77	800	5	369	318	396	318	396	342	369	342	369	318
Shape Boundary	78	800	5	395	317	422	317	422	341	395	341	395	317
Shape Boundary	79	800	5	422	317	447	317	447	341	422	341	422	317
Shape Boundary	80	800	5	448	316	475	316	475	340	448	340	448	316
Shape Boundary	81	800	5	476	315	503	315	503	339	476	339	476	315
Shape Boundary	82	800	5	288	367	315	367	315	391	288	391	288	367
Shape Boundary	83	800	5	316	367	343	367	343	391	316	391	316	367
Shape Boundary	84	800	5	344	367	371	367	371	391	344	391	344	367
Shape Boundary	85	800	5	369	367	396	367	396	391	369	391	369	367
Shape Boundary	86	800	5	394	366	421	366	421	390	394	390	394	366
Shape Boundary	87	800	5	422	366	447	366	447	390	422	390	422	366
Shape Boundary	88	800	5	449	365	476	365	476	389	449	389	449	365
Shape Boundary	89	800	5	477	364	504	364	504	388	477	388	477	364
Shape Boundary	90	800	5	502	212	529	212	529	236	502	236	502	212
Shape Boundary	91	800	5	530	212	557	212	557	236	530	236	530	212
Shape Boundary	92	800	5	557	212	584	212	584	236	557	236	557	212
Shape Boundary	93	800	5	584	212	611	212	611	236	584	236	584	212
Shape Boundary	94	800	5	611	209	638	209	638	233	611	233	611	209
Shape Boundary	95	800	5	638	209	665	209	665	233	638	233	638	209
Shape Boundary	96	800	5	665	207	692	207	692	231	665	231	665	207
Shape Boundary	97	800	5	692	206	719	206	719	230	692	230	692	206
Shape Boundary	98	800	5	503	237	530	237	530	261	503	261	503	237
Shape Boundary	99	800	5	531	237	558	237	558	261	531	261	531	237
Shape Boundary	100	800	5	558	237	585	237	585	261	558	261	558	237
Shape Boundary	101	800	5	585	237	612	237	612	261	585	261	585	237
Shape Boundary	102	800	5	612	234	639	234	639	258	612	258	612	234
Shape Boundary	103	800	5	639	234	666	234	666	258	639	258	639	234
Shape Boundary	104	800	5	666	232	693	232	693	256	666	256	666	232
Shape Boundary	105	800	5	693	231	720	231	720	255	693	255	693	231
Shape Boundary	106	800	5	503	262	530	262	530	286	503	286	503	262
Shape Boundary	107	800	5	531	262	558	262	558	286	531	286	531	262
Shape Boundary	108	800	5	558	262	585	262	585	286	558	286	558	262
Shape Boundary	109	800	5	585	262	612	262	612	286	585	286	585	262
Shape Boundary	110	800	5	612	259	639	259	639	283	612	283	612	259
Shape Boundary	111	800	5	639	259	666	259	666	283	639	283	639	259
Shape Boundary	112	800	5	666	259	693	259	693	283	666	283	666	259
Shape Boundary	113	800	5	693	258	720	258	720	282	693	282	693	258
Shape Boundary	114	800	5	504	312	531	312	531	336	504	336	504	312
Shape Boundary	115	800	5	532	312	559	312	559	336	532	336	532	312
Shape Boundary	116	800	5	559	312	586	312	586	336	559	336	559	312
Shape Boundary	117	800	5	586	312	613	312	613	336	586	336	586	312
Shape Boundary	118	800	5	613	309	640	309	640	333	613	333	613	309
Shape Boundary	119	800	5	640	309	667	309	667	333	640	333	640	309
Shape Boundary	120	800	5	667	309	694	309	694	333	667	333	667	309
Shape Boundary	121	800	5	694	308	721	308	721	332	694	332	694	308
Shape Boundary	122	800	5	504	363	531	363	531	387	504	387	504	363
Shape Boundary	123	800	5	532	363	559	363	559	387	532	387	532	363
Shape Boundary	124	800	5	559	363	586	363	586	387	559	387	559	363
Shape Boundary	125	800	5	586	363	613	363	613	387	586	387	586	363
Shape Boundary	126	800	5	614	359	641	359	641	383	614	383	614	359
Shape Boundary	127	800	5	641	359	668	359	668	383	641	383	641	359
Shape Boundary	128	800	5	668	359	695	359	695	383	668	383	668	359
Shape Boundary	129	800	5	697	356	724	356	724	380	697	380	697	356
Tag Type	Id	Channel	Description
Shape Description	1	800	
Shape Description	2	800	
Shape Description	3	800	
Shape Description	4	800	
Shape Description	5	800	
Shape Description	6	800	
Shape Description	7	800	
Shape Description	8	800	
Shape Description	9	800	
Shape Description	10	800	
Shape Description	11	800	
Shape Description	12	800	
Shape Description	13	800	
Shape Description	14	800	
Shape Description	15	800	
Shape Description	16	800	
Shape Description	17	800	
Shape Description	18	800	
Shape Description	19	800	
Shape Description	20	800	
Shape Description	21	800	
Shape Description	22	800	
Shape Description	23	800	
Shape Description	24	800	
Shape Description	25	800	
Shape Description	26	800	
Shape Description	27	800	
Shape Description	28	800	
Shape Description	29	800	
Shape Description	30	800	
Shape Description	31	800	
Shape Description	32	800	
Shape Description	33	800	
Shape Description	34	800	
Shape Description	35	800	
Shape Description	36	800	
Shape Description	37	800	
Shape Description	40	800	
Shape Description	41	800	
Shape Description	42	800	
Shape Description	43	800	
Shape Description	51	800	
Shape Description	52	800	
Shape Description	53	800	
Shape Description	54	800	
Shape Description	55	800	
Shape Description	56	800	
Shape Description	57	800	
Shape Description	58	800	
Shape Description	59	800	
Shape Description	60	800	
Shape Description	61	800	
Shape Description	62	800	
Shape Description	63	800	
Shape Description	64	800	
Shape Description	65	800	
Shape Description	66	800	
Shape Description	67	800	
Shape Description	68	800	
Shape Description	69	800	
Shape Description	70	800	
Shape Description	71	800	
Shape Description	72	800	
Shape Description	73	800	
Shape Description	74	800	
Shape Description	75	800	
Shape Description	76	800	
Shape Description	77	800	
Shape Description	78	800	
Shape Description	79	800	
Shape Description	80	800	
Shape Description	81	800	
Shape Description	82	800	
Shape Description	83	800	
Shape Description	84	800	
Shape Description	85	800	
Shape Description	86	800	
Shape Description	87	800	
Shape Description	88	800	
Shape Description	89	800	
Shape Description	90	800	
Shape Description	91	800	
Shape Description	92	800	
Shape Description	93	800	
Shape Description	94	800	
Shape Description	95	800	
Shape Description	96	800	
Shape Description	97	800	
Shape Description	98	800	
Shape Description	99	800	
Shape Description	100	800	
Shape Description	101	800	
Shape Description	102	800	
Shape Description	103	800	
Shape Description	104	800	
Shape Description	105	800	
Shape Description	106	800	
Shape Description	107	800	
Shape Description	108	800	
Shape Description	109	800	
Shape Description	110	800	
Shape Description	111	800	
Shape Description	112	800	
Shape Description	113	800	
Shape Description	114	800	
Shape Description	115	800	
Shape Description	116	800	
Shape Description	117	800	
Shape Description	118	800	
Shape Description	119	800	
Shape Description	120	800	
Shape Description	121	800	
Shape Description	122	800	
Shape Description	123	800	
Shape Description	124	800	
Shape Description	125	800	
Shape Description	126	800	
Shape Description	127	800	
Shape Description	128	800	
Shape Description	129	800	
Tag Type	Id	Channel	Total Raw Intensity	Mean	Std Dev	Min Intensity	Max Intensity	Max SNR	Signal	Integr Intensity	Auto Shape Backgnd Thresh	Background	Background Std Dev	PerCent Satur	mm Area	Mean SNR	Trim Mean	Trim Std Dev	Trim Background	Trim Backgnd Std Dev	Trim Signal	Median	Trim Median	Conc Standard	Conc Value	Auto Shape StdDev Mult	Auto Shape Search Limit
Shape Quantification	1	800	534648.9375	768.1737670898438	1025.660625410058	1.2783203125	3786.0	104.25728423155819	530149.390625	15176.623226661202	NaN	6.46484375	36.252000846823826	0	19.924440077736243	21.011499414738804	661.2541426154459	844.9459836400955	6.46484375	15.657792852680505	455733.3520103503	222.0	NaN	NaN	NaN	NaN	0
Shape Quantification	2	800	347665.0625	539.8526000976562	666.4978478665887	2.740234375	2498.0	43.70444177841893	337305.71484375	9656.0739989688	NaN	16.0859375	56.788600002793274	0	18.435832485721466	9.223094739619764	475.10667429956897	557.9086367092624	16.0859375	24.741069533876587	295609.3544989224	186.5625	NaN	NaN	NaN	NaN	0
Shape Quantification	3	800	401274.78125	671.028076171875	786.7972032024949	2.56640625	2880.0	117.27036421524643	391776.85546875	11215.423104354946	NaN	15.8828125	24.42319682953311	0	17.118987308169935	26.82471290844948	601.382667824074	670.2399472232308	15.8828125	14.336613039138514	350128.9134837963	262.0	NaN	NaN	NaN	NaN	0
Shape Quantification	4	800	359113.0625	700.0254516601562	725.4368155375078	6.41015625	2554.0	47.58674147656707	345843.1953125	9900.477042093014	NaN	25.8671875	53.126831845481945	0	14.685686436607316	12.689600566127025	646.4451268898488	633.6090844722598	25.8671875	27.190642873642787	318356.48290699243	405.0	NaN	NaN	NaN	NaN	0
Shape Quantification	5	800	209101.78125	423.282958984375	415.4627293699903	6.0625	1448.0	58.86671627013828	200707.63671875	5745.671380670674	NaN	16.9921875	24.309285504106114	0	14.14177212414038	16.713397953219793	395.0547225336323	365.83640195151935	16.9921875	13.485390063214087	186762.89230661435	258.0	NaN	NaN	NaN	NaN	0
Shape Quantification	6	800	128355.1875	259.82830810546875	246.57774972099867	5.19140625	846.0	42.67696214103923	121626.37109375	3481.806526910824	NaN	13.62109375	19.504174254464182	0	14.14177212414038	12.623309539923941	243.65080227017938	217.43204762956216	13.62109375	11.681894295041241	113634.67600896861	162.5	NaN	NaN	NaN	NaN	0
Shape Quantification	7	800	53592.7265625	104.46925354003906	89.1213311386389	5.609375	333.0	21.56403542378119	46995.8671875	1345.35393631982	NaN	12.859375	14.846044291271356	0	14.685686436607316	6.170659049720134	99.24721584773218	78.82700415944119	12.859375	12.312234454576307	44316.96235488661	70.5625	NaN	NaN	NaN	NaN	0
Shape Quantification	8	800	36028.76953125	75.85004425048828	51.90552662437512	2.87890625	199.0	6.979225933775864	30607.08984375	876.1912752093195	NaN	11.4140625	26.87775682861627	0	13.597857811673443	2.3973718874417824	73.7430252039627	45.86511098247568	11.4140625	18.817225849993502	29606.25728438228	58.90625	NaN	NaN	NaN	NaN	0
Shape Quantification	9	800	22880.03125	42.370426177978516	50.21620584010403	0.5810546875	187.125	17.7975200098541	21814.26904296875	624.47858676185	NaN	1.9736328125	10.403211632013095	0	15.458617301691913	3.8831080201911776	37.26604697145062	41.16836146936697	1.9736328125	8.865683149667845	19057.903645833336	19.0	NaN	NaN	NaN	NaN	0
Shape Quantification	10	800	45841.484375	89.359619140625	105.63697614277203	0.6533203125	392.0	31.274723885020457	43866.6357421875	1255.77321157629	NaN	3.849609375	12.410993364865837	0	14.685686436607316	6.889860358431697	79.45147560070194	88.59777667044796	3.849609375	6.895910489127184	38783.7573737851	39.34375	NaN	NaN	NaN	NaN	0
Shape Quantification	11	800	87114.9765625	169.8147735595703	205.7901648741313	0.6279296875	758.0	47.22198834897594	84779.4228515625	2426.986394297442	NaN	4.552734375	15.955432881329303	0	14.685686436607316	10.357727933689327	149.92691178455723	171.44529957600946	4.552734375	9.383043230105217	74576.95301110286	67.0	NaN	NaN	NaN	NaN	0
Shape Quantification	12	800	138628.4375	280.6243591308594	325.20887543944747	1.056640625	1180.0	48.3363688785825	134654.2392578125	3854.7562087721903	NaN	8.044921875	24.245823699932185	0	14.14177212414038	11.242325072946032	251.72027396300447	276.61185862599785	8.044921875	11.477876599847095	120375.62393147421	135.5	NaN	NaN	NaN	NaN	0
Shape Quantification	13	800	262357.71875	531.0885009765625	605.9300877807689	1.166015625	2130.0	64.27470259278468	255823.787109375	7323.485225172839	NaN	13.2265625	32.93322803702282	0	14.14177212414038	15.72460241805894	480.1179407230942	522.0478082827681	13.2265625	17.97711906485883	230644.34084220853	253.5	NaN	NaN	NaN	NaN	0
Shape Quantification	14	800	361119.9375	703.9375	786.9064327178666	1.75	2726.0	30.38115211478523	350519.26171875	10034.339118114342	NaN	20.6640625	89.0465222411176	0	14.685686436607316	7.6732184195389985	637.6772408207344	675.582360910747	20.6640625	37.56130084187059	316527.7604785367	348.0	NaN	NaN	NaN	NaN	0
Shape Quantification	15	800	386139.40625	752.7083740234375	737.9708666608963	1.697265625	2594.0	19.783148156544964	371322.513671875	10629.875248806997	NaN	28.8828125	129.66172861882796	0	14.685686436607316	5.5824148761819075	703.8201943844492	651.7632850392775	28.8828125	57.37209527387754	346242.87690672243	455.0	NaN	NaN	NaN	NaN	0
Shape Quantification	16	800	365875.875	713.2083740234375	618.9086835455381	1.521484375	2082.0	63.37213232207466	358082.69140625	10250.857942239005	NaN	15.19140625	32.61384015367999	0	14.685686436607316	21.402476342045155	686.046875	564.319026935121	15.19140625	22.80894651973162	344148.85546875	529.0	NaN	NaN	NaN	NaN	0
Shape Quantification	17	800	902.260986328125	1.6708537340164185	1.151977135793428	0.43115234375	5.05078125	11.029056131549947	490.537353515625	14.042646704042227	NaN	0.762451171875	0.38882113092685366	0	15.458617301691913	2.3362992241316958	1.5636754918981481	0.931839047825421	0.762451171875	0.21103252696629168	432.6611328125	1.1591796875	NaN	NaN	NaN	NaN	0
Shape Quantification	18	800	3354.55322265625	6.539090156555176	7.175812941539904	0.5810546875	27.875	34.83752814304279	2968.30029296875	84.97373752871091	NaN	0.7529296875	0.7785302734779821	0	14.685686436607316	7.432158532891531	5.823076614808316	5.90297347109983	0.7529296875	0.28983114683338146	2600.985373709166	3.25390625	NaN	NaN	NaN	NaN	0
Shape Quantification	19	800	6807.32958984375	13.269648551940918	15.741218349485157	0.61572265625	60.03125	42.48201843750898	6294.32958984375	180.18820796316658	NaN	1.0	1.389558504307768	0	14.685686436607316	8.829889698954775	11.639476537189525	12.827045759396585	1.0	0.7803302540610643	5458.0514635782265	5.9296875	NaN	NaN	NaN	NaN	0
Shape Quantification	20	800	10977.251953125	22.22115707397461	26.203832122268015	0.63427734375	95.9375	35.13490111307692	10257.96044921875	293.65534237104504	NaN	1.4560546875	2.6891052007923477	0	14.14177212414038	7.721937437704607	19.652902098514573	21.741190616358498	1.4560546875	1.4210636002304837	8989.2426210412	10.53125	NaN	NaN	NaN	NaN	0
Shape Quantification	21	800	24913.7109375	50.432613372802734	59.77599576472896	0.68115234375	209.0	39.735716069179134	23838.3935546875	682.423338979691	NaN	2.1767578125	5.204970808313222	0	14.14177212414038	9.271110093658939	44.902181719450674	50.52185547071537	2.1767578125	2.9459513944407223	21106.359410033634	21.734375	NaN	NaN	NaN	NaN	0
Shape Quantification	22	800	45604.68359375	88.89801788330078	106.02184257092101	1.0341796875	384.0	20.92022261587797	43482.5458984375	1244.777845087405	NaN	4.13671875	18.157707411855764	0	14.685686436607316	4.6680616734848925	78.62246473407127	88.2297756094309	4.13671875	6.9653876679650555	38211.18768982856	38.6875	NaN	NaN	NaN	NaN	0
Shape Quantification	23	800	85400.6328125	166.47296142578125	186.14667164290998	2.052734375	688.0	16.78720313042933	81279.599609375	2326.796712585325	NaN	8.033203125	40.505067556039634	0	14.685686436607316	3.911603532106551	150.18402402807774	158.14702661043168	8.033203125	14.39364264572333	72923.37112327888	77.25	NaN	NaN	NaN	NaN	0
Shape Quantification	24	800	122020.390625	237.85650634765625	249.88775911030945	1.900390625	928.0	49.62673498085993	118072.69140625	3380.075093018493	NaN	7.6953125	18.544534268775564	0	14.685686436607316	12.411268381788569	218.37641738660906	216.29132958215666	7.6953125	9.111205337529727	108079.40680683045	130.0	NaN	NaN	NaN	NaN	0
Shape Quantification	25	800	2417.0615234375	4.476039886474609	2.440594312289462	1.068359375	10.625	2.328291558436588	1193.6240234375	34.169957371159356	NaN	2.265625	3.5903471666637796	0	15.458617301691913	0.6156549090130335	4.347274466306584	2.106181150326042	2.265625	3.2537479314964504	1124.0907118055554	3.837890625	NaN	NaN	NaN	NaN	0
Shape Quantification	26	800	2691.1328125	5.245872974395752	2.390223509045628	1.068359375	9.828125	2.1278587881407867	723.296875	20.705869603953133	NaN	3.8359375	2.816064455684893	0	14.685686436607316	0.5006758371611891	5.227072927915767	2.137097980650867	3.8359375	2.6601893547677	713.6524745207885	5.57421875	NaN	NaN	NaN	NaN	0
Shape Quantification	27	800	3862.6513671875	7.529534816741943	3.506488368142852	1.09375	15.21875	3.0843184947756317	1360.7744140625	38.9549831498634	NaN	4.876953125	3.353024952681585	0	14.685686436607316	0.7911010926727913	7.458326302645788	2.9992209649698407	4.876953125	3.0834715312927985	1324.2444401322894	7.6640625	NaN	NaN	NaN	NaN	0
Shape Quantification	28	800	4867.1357421875	9.85250186920166	4.602032816054478	1.8095703125	20.71875	4.009665031993979	1658.0654296875	47.46555359019337	NaN	6.49609375	3.5470933697738762	0	14.14177212414038	0.9462417259734593	9.703891360706278	3.8851476774678804	6.49609375	3.2771715477507857	1584.6520196889012	9.296875	NaN	NaN	NaN	NaN	0
Shape Quantification	29	800	7216.927734375	14.60916519165039	8.646471777650325	1.822265625	35.09375	7.836844678963745	3599.728515625	103.04967687598958	NaN	7.322265625	3.5437073864110555	0	14.14177212414038	2.0562927563216005	14.18825322309417	7.466530405200696	7.322265625	3.2420594450331897	3391.79787345852	11.171875	NaN	NaN	NaN	NaN	0
Shape Quantification	30	800	10231.26171875	19.943979263305664	13.728833478896513	2.05859375	53.125	10.554138314737063	5999.01171875	171.734122867632	NaN	8.25	4.251886668695604	0	14.685686436607316	2.7503037756564868	19.126636744060477	11.905658152409718	8.25	3.4485388352701563	5579.714649703024	13.359375	NaN	NaN	NaN	NaN	0
Shape Quantification	31	800	14653.861328125	28.565031051635742	20.508080390445297	2.609375	75.375	10.836871518918786	10225.228515625	292.71832304702616	NaN	8.6328125	6.158805830952492	0	14.685686436607316	3.2363772906315313	27.52711595572354	18.19080114970027	8.6328125	3.8194319444149536	9692.777672786176	21.1875	NaN	NaN	NaN	NaN	0
Shape Quantification	32	800	19018.341796875	37.072792053222656	25.097696155394235	2.005859375	91.9375	17.649187092648404	15281.056640625	437.4518640238884	NaN	7.28515625	4.796387692284202	0	14.685686436607316	6.210430992675012	36.12336325593952	22.453411886192466	7.28515625	3.8344495487138905	14794.000194046976	30.3125	NaN	NaN	NaN	NaN	0
Shape Quantification	33	800	7799.8984375	9.961556434631348	2.4433489807305784	4.828125	15.046875	2.36768582043387	2375.482421875	68.00309938270719	NaN	6.927734375	3.4291461117557382	0	22.414995087453274	0.8847163814056992	9.967026817375887	2.1084721122543364	6.927734375	2.9222223615707703	2379.765982380319	10.2578125	NaN	NaN	NaN	NaN	0
Shape Quantification	34	800	8475.12109375	10.823909759521484	3.8211114629960288	5.2734375	23.28125	9.026783901260554	2784.607421875	79.7151490189196	NaN	7.267578125	1.7740174186250048	0	22.414995087453274	2.004676662422199	10.482834663120567	2.879292824118291	7.267578125	1.4381057007308098	2517.545869348404	10.296875	NaN	NaN	NaN	NaN	0
Shape Quantification	35	800	13606.0	17.44359016418457	9.365126662227118	5.37890625	47.75	13.277363892327115	6805.375	194.81794022129927	NaN	8.71875	2.939683683939389	0	22.32911388022165	2.967951889265115	16.548349581552706	7.110189388147185	8.71875	2.162675205451601	6107.087673611111	14.94140625	NaN	NaN	NaN	NaN	0
Shape Quantification	36	800	19190.5234375	25.451622009277344	16.777730243709126	6.7109375	79.125	12.302789319789694	11355.9921875	325.0887727917883	NaN	10.390625	5.586893607081207	0	21.58481008421426	2.6957731174734594	23.76704963235294	12.97129693025496	10.390625	3.2943156954001287	10085.824172794117	19.546875	NaN	NaN	NaN	NaN	0
Shape Quantification	37	800	35970.546875	45.939395904541016	36.276023038822835	10.078125	158.125	13.21068676675108	26397.1484375	755.6729917616058	NaN	12.2265625	11.04397069402933	0	22.414995087453274	3.0526007527109975	42.257557624113474	28.43404095940947	12.2265625	6.406553456886273	23514.26918218085	32.5	NaN	NaN	NaN	NaN	0
Shape Quantification	40	800	52293.0	66.78543853759766	53.538494039864716	9.3125	228.0	11.452597065698217	41061.84375	1175.4802374687406	NaN	14.34375	18.65570304921701	0	22.414995087453274	2.811027302196892	61.796442819148936	42.78132368354631	14.34375	12.14797269255548	37155.458477393615	48.5	NaN	NaN	NaN	NaN	0
Shape Quantification	41	800	70989.6796875	90.66370391845703	66.94813061651993	9.6328125	279.0	10.170006645348236	57874.4296875	1656.7752964680362	NaN	16.75	25.78661048564341	0	22.414995087453274	2.8663597856627514	85.55107491134751	54.99816352146919	16.75	18.998688537843645	53871.2416555851	69.6875	NaN	NaN	NaN	NaN	0
Shape Quantification	42	800	84801.265625	104.43505859375	72.67481321378403	8.921875	277.0	14.241876092164167	74492.671875	2132.5068635113585	NaN	12.6953125	18.55827742002471	0	23.245180090692283	4.943332918896602	100.87194757513662	63.77558481932287	12.6953125	10.618066520649695	71599.42768101093	83.90625	NaN	NaN	NaN	NaN	0
Shape Quantification	43	800	553150.0	853.6265258789062	1109.8600869000425	1.84375	4488.0	125.34880535968107	545432.208984375	15614.125523529441	NaN	11.91015625	35.709074617074506	0	18.550340762030295	23.57149774715797	739.0999036815068	914.7105099100661	11.91015625	13.045363051532703	471218.9563356164	261.0	NaN	NaN	NaN	NaN	0
Shape Quantification	51	800	435765.40625	672.4774780273438	860.6174014308506	1.4345703125	3448.0	71.01939583695983	425754.314453125	12188.098169768624	NaN	15.44921875	48.33258211785063	0	18.550340762030295	13.593899482607746	586.0003344392123	714.6607448043441	15.44921875	20.439871046779206	369717.1229666096	221.0	NaN	NaN	NaN	NaN	0
Shape Quantification	52	800	388407.21875	599.3938598632812	761.1445640880756	1.244140625	3126.0	64.27016877800462	378150.6064453125	10825.343532297773	NaN	15.828125	48.3921535314904	0	18.550340762030295	12.059098595549479	523.2322479666096	631.3051740430093	15.828125	18.408939691510913	328797.87168236304	204.0	NaN	NaN	NaN	NaN	0
Shape Quantification	53	800	335372.59375	517.55029296875	670.8914886651938	2.6875	2508.0	14.27532277661055	319967.404296875	9159.72898526134	NaN	23.7734375	174.02244428198074	0	18.550340762030295	2.837432036540819	448.7611301369863	555.2406372154641	23.7734375	97.56347163004223	275392.0248287671	177.1875	NaN	NaN	NaN	NaN	0
Shape Quantification	54	800	195811.828125	302.1787414550781	385.2153422901418	1.572265625	1520.0	17.107647410310932	180006.6962890625	5153.064129026858	NaN	24.390625	87.42343930344174	0	18.550340762030295	3.1775015232815154	263.6524072934503	320.21503781685925	24.390625	53.497740434377306	155041.63492615582	100.21875	NaN	NaN	NaN	NaN	0
Shape Quantification	55	800	96953.0234375	149.61886596679688	174.3896703393857	1.3251953125	669.0	33.79457823544538	90068.021484375	2578.3834726805894	NaN	10.625	19.48167529753233	0	18.550340762030295	7.1345948535031445	133.95053644049656	148.11007762133247	10.625	14.946903030517072	79914.94761344178	63.484375	NaN	NaN	NaN	NaN	0
Shape Quantification	56	800	40773.37890625	62.92188262939453	63.26932459835767	1.552734375	247.0	8.584512139145778	36739.8330078125	1051.7537373997072	NaN	6.224609375	28.047649851533546	0	18.550340762030295	2.021462527531677	58.074265571489725	54.661407938207105	6.224609375	21.292421127717606	33598.57721532534	35.59375	NaN	NaN	NaN	NaN	0
Shape Quantification	57	800	31442.04296875	48.521671295166016	40.2710466468218	1.5654296875	167.875	2.003016515035933	27224.98046875	779.3713965045243	NaN	6.5078125	80.56208537906396	0	18.550340762030295	0.5215090765139171	45.90876498287671	34.50733278449319	6.5078125	50.86821514660452	25531.817208904107	38.234375	NaN	NaN	NaN	NaN	0
Shape Quantification	58	800	25767.990234375	39.76541519165039	49.78585886314196	1.1123046875	209.0	5.123600904250905	21958.458984375	628.6063221747252	NaN	5.87890625	39.64420678852567	0	18.550340762030295	0.8547657658814438	34.004086847174655	38.78968943380842	5.87890625	28.631270853610697	18225.117026969176	17.265625	NaN	NaN	NaN	NaN	0
Shape Quantification	59	800	51721.11328125	79.81653594970703	109.94039665534746	0.71875	438.0	19.274211648226565	49162.65234375	1407.3826446632559	NaN	3.9482421875	22.51981900657594	0	18.550340762030295	3.3689565014612746	67.25344472388699	87.66569059244544	3.9482421875	14.571626973723701	41021.77124357877	22.9375	NaN	NaN	NaN	NaN	0
Shape Quantification	60	800	87993.484375	135.79241943359375	189.5826867560249	0.72802734375	787.0	37.70751285186367	85321.75146484375	2442.5116729723904	NaN	4.123046875	20.76182951128549	0	18.550340762030295	6.3418962896762325	113.97778989190925	150.7232956845413	4.123046875	12.510812929741745	71185.8734749572	39.796875	NaN	NaN	NaN	NaN	0
Shape Quantification	61	800	140016.71875	216.07518005371094	305.11012745617074	0.71875	1150.0	6.2977561529233315	132612.81005859375	3796.3160740699273	NaN	11.42578125	180.79045791912563	0	18.550340762030295	1.131970130470702	180.74303697559932	242.6743807373044	11.42578125	78.949903575418	109717.58171018836	62.546875	NaN	NaN	NaN	NaN	0
Shape Quantification	62	800	265723.09375	410.0664978027344	573.7874912514765	0.8251953125	2296.0	10.751657200551355	256651.08349609375	7347.16829598276	NaN	14.0	212.24635025407775	0	18.550340762030295	1.8660697175831813	346.01572867615585	463.2277958848863	14.0	87.61648653803329	215146.19218214898	117.1875	NaN	NaN	NaN	NaN	0
Shape Quantification	63	800	324440.6875	540.7344970703125	668.678311360717	1.224609375	2466.0	79.6057711175255	320037.9677734375	9161.749010779222	NaN	7.337890625	30.88547569930789	0	17.176241446324347	17.27014400389119	477.48541666666665	565.9174902900678	7.337890625	16.44602946122099	282088.515625	225.0	NaN	NaN	NaN	NaN	0
Shape Quantification	64	800	324474.21875	500.7318115234375	583.5921455442083	1.056640625	2172.0	42.9696942025623	318176.4619140625	9108.459553955268	NaN	9.71875	50.321076054366294	0	18.550340762030295	9.75760251984419	450.077121682363	500.66680606183024	9.71875	24.98557142922671	285352.2248501712	215.0	NaN	NaN	NaN	NaN	0
Shape Quantification	65	800	303697.46875	468.6689453125	493.20264174238696	0.859375	1782.0	51.55743277089415	298523.59375	8545.855539457403	NaN	7.984375	34.40853296329156	0	18.550340762030295	13.38867189565013	435.20791416952056	438.83169177425646	7.984375	17.386118923031457	276840.8533818493	234.0	NaN	NaN	NaN	NaN	0
Shape Quantification	66	800	1289.3037109375	1.989666223526001	1.200313352991997	0.7998046875	5.99609375	0.30530574099389735	429.6279296875	12.2989884206616	NaN	1.32666015625	15.294286895978598	0	18.550340762030295	0.04334991679192896	1.8661106057363013	0.9556986562105051	1.32666015625	3.8595772716572627	349.5638912671232	1.4453125	NaN	NaN	NaN	NaN	0
Shape Quantification	67	800	4043.87646484375	6.2405500411987305	7.845497913119718	0.63427734375	33.0625	15.28593303983619	3264.25146484375	93.44595216945697	NaN	1.203125	2.084228350142074	0	18.550340762030295	2.4169257172440504	5.294699472923801	6.099522728787565	1.203125	1.4922801536654644	2651.340258454623	2.322265625	NaN	NaN	NaN	NaN	0
Shape Quantification	68	800	7038.99755859375	10.862650871276855	14.94770007936511	0.63427734375	62.5	30.887059581961203	6192.61083984375	177.2762982804694	NaN	1.30615234375	1.9812131191662123	0	18.550340762030295	4.823558918112373	9.034126177226028	11.577846770623838	1.30615234375	1.4768440043064424	5007.727044092466	3.62890625	NaN	NaN	NaN	NaN	0
Shape Quantification	69	800	11344.24609375	17.506553649902344	24.84803506503387	0.6533203125	96.25	5.778829071802415	10103.93408203125	289.24601891785716	NaN	1.9140625	16.32440349556431	0	18.550340762030295	0.9551645100887753	14.422091549389982	19.124978654979476	1.9140625	7.188411303010173	8105.202824004708	4.994140625	NaN	NaN	NaN	NaN	0
Shape Quantification	70	800	26251.12109375	40.510990142822266	57.74348095387066	0.7470703125	230.0	8.478344522790973	24177.3955078125	692.1279713091086	NaN	3.2001953125	26.750482252499943	0	18.550340762030295	1.3947709497185172	33.676654136344176	45.58775517996706	3.2001953125	9.70296109318462	19748.745317851026	12.07421875	NaN	NaN	NaN	NaN	0
Shape Quantification	71	800	44949.2109375	74.91535186767578	98.38566426391637	0.96240234375	361.0	46.512591483629386	42610.1474609375	1219.8036347542447	NaN	3.8984375	7.677524539256984	0	17.176241446324347	9.249975310631662	64.35965711805555	80.47147512553819	3.8984375	4.123245427902836	36276.73177083333	23.5703125	NaN	NaN	NaN	NaN	0
Shape Quantification	72	800	81262.4921875	125.40508270263672	166.0573495742444	0.9375	636.0	34.07872126928527	76131.64892578125	2179.4259727600306	NaN	7.91796875	18.430328599684948	0	18.550340762030295	6.3746618463326925	107.6342907213185	135.61048145873875	7.91796875	10.313131019487429	64616.176637414384	43.59375	NaN	NaN	NaN	NaN	0
Shape Quantification	73	800	116198.0234375	179.31793212890625	222.12895216240747	0.9501953125	875.0	43.216011778387916	112369.50439453125	3216.809564473789	NaN	5.908203125	20.110411884643828	0	18.550340762030295	8.622883011974546	157.75299323095035	185.85300153982553	5.908203125	7.862283696986698	98395.42398865584	67.875	NaN	NaN	NaN	NaN	0
Shape Quantification	74	800	2335.28173828125	3.603829860687256	2.5358501784223573	0.859375	10.1875	1.7647026291946035	357.10986328125	10.223008724304378	NaN	3.052734375	4.043041307337005	0	18.550340762030295	0.1363071574427236	3.4348980629280823	2.216593912930154	3.052734375	3.801480271873008	247.64206977739732	2.599609375	NaN	NaN	NaN	NaN	0
Shape Quantification	75	800	3100.21728515625	4.784286022186279	3.668106946808171	0.86572265625	12.40625	2.7727332788405326	1508.69384765625	43.189482993213055	NaN	2.4560546875	3.5885872573581437	0	18.550340762030295	0.648787692596642	4.604948697024828	3.3638549982318464	2.4560546875	3.385690003500866	1392.4833181720887	3.421875	NaN	NaN	NaN	NaN	0
Shape Quantification	76	800	3931.44775390625	6.067049026489258	4.443113655022183	0.93115234375	16.15625	3.517830353041025	1901.38525390625	54.43108700595746	NaN	3.1328125	3.7021221016930945	0	18.550340762030295	0.7925823142353481	5.834084706763699	3.9734606737514984	3.1328125	3.4498915474202967	1750.4243899828768	5.09765625	NaN	NaN	NaN	NaN	0
Shape Quantification	77	800	5491.796875	8.474995613098145	5.7268126520972	0.93115234375	21.78125	2.4749470438176076	573.578125	16.419860605550014	NaN	7.58984375	5.734024202841022	0	18.550340762030295	0.1543682754304686	8.199041497217467	5.0020709754012795	7.58984375	4.619961390283641	394.7601401969183	8.11328125	NaN	NaN	NaN	NaN	0
Shape Quantification	78	800	7846.6220703125	12.10898494720459	9.696292654073702	1.0810546875	38.125	4.937807582665128	2305.7158203125	66.00588606049551	NaN	8.55078125	5.989342082470868	0	18.550340762030295	0.5940891966785545	11.410779979130993	8.213241699104065	8.55078125	4.65219558466	1853.2791764768835	9.953125	NaN	NaN	NaN	NaN	0
Shape Quantification	79	800	9847.64453125	16.41274070739746	13.41932355146145	1.3251953125	48.4375	9.99305126688459	5604.28515625	160.43425829633594	NaN	7.072265625	4.139399795944	0	17.176241446324347	2.2564805819358047	15.543974247685185	11.701527816054247	7.072265625	3.837885279181261	5083.025173611111	11.25	NaN	NaN	NaN	NaN	0
Shape Quantification	80	800	14362.19140625	22.163875579833984	19.022291177938836	1.296875	69.875	13.524496198458774	9493.33203125	271.7662718314579	NaN	7.513671875	4.61099084283129	0	18.550340762030295	3.177235490438176	20.87886611729452	16.568280011307564	7.513671875	3.834420017276975	8660.64586900685	14.09375	NaN	NaN	NaN	NaN	0
Shape Quantification	81	800	18964.5703125	29.266311645507812	23.9983798920895	1.396484375	89.8125	19.176870479131075	15530.9296875	444.6049969973112	NaN	5.298828125	4.40706276693951	0	18.550340762030295	5.4384258525758185	27.820044948630137	21.121049823590635	5.298828125	3.425735280008679	14593.748501712329	20.3671875	NaN	NaN	NaN	NaN	0
Shape Quantification	82	800	7561.296875	11.668667793273926	3.3606616609816657	7.5078125	39.59375	1.2905622734616686	625.671875	17.911151985290775	NaN	10.703125	22.386075894274224	0	18.550340762030295	0.0431314099682057	11.26749785958904	1.5250596598995445	10.703125	13.441985133982547	365.71361301369825	11.234375	NaN	NaN	NaN	NaN	0
Shape Quantification	83	800	8246.85546875	12.726629257202148	4.3856966725798	6.44921875	25.75	8.306396527829268	2766.69921875	79.20248965101158	NaN	8.45703125	2.0818857722554713	0	18.550340762030295	2.050831806768049	12.41964763484589	3.44942692261501	8.45703125	1.6809076015678306	2567.7754173801372	12.0	NaN	NaN	NaN	NaN	0
Shape Quantification	84	800	12135.58203125	18.727750778198242	10.002099661469435	6.8046875	49.59375	9.585126796150881	6202.33203125	177.55458749836887	NaN	9.15625	4.218775699058939	0	18.550340762030295	2.2687861908279165	17.86123448202055	7.909461630570342	9.15625	2.518527537522109	5640.829944349316	15.28125	NaN	NaN	NaN	NaN	0
Shape Quantification	85	800	18844.9375	29.081693649291992	18.75934371407219	7.9296875	82.125	3.9025593953068505	10031.125	287.1617082971005	NaN	13.6015625	17.558589263857222	0	18.550340762030295	0.8816272731377096	27.524012735445204	15.387869763468359	13.6015625	9.180674116759958	9021.747752568492	22.84375	NaN	NaN	NaN	NaN	0
Shape Quantification	86	800	35001.8203125	54.01515579223633	38.89086328285688	11.5625	168.75	9.591894927074215	24492.0703125	701.1361886797544	NaN	16.21875	15.902097673053444	0	18.550340762030295	2.37681880594205	50.57761665239726	31.582933325909014	16.21875	10.708787593063203	22264.545590753423	40.5	NaN	NaN	NaN	NaN	0
Shape Quantification	87	800	44686.2421875	74.4770736694336	50.93192988799342	13.6484375	207.0	13.362216810510105	34467.4921875	986.7032797696636	NaN	17.03125	14.21685882619262	0	17.176241446324347	4.040683037990356	70.79288194444445	43.07389893561468	17.03125	10.113080010870087	32256.979166666668	57.859375	NaN	NaN	NaN	NaN	0
Shape Quantification	88	800	60317.25	93.0821762084961	58.31644121555418	13.7578125	249.0	12.13903696872926	46349.8125	1326.8592841531038	NaN	21.5546875	18.736685050544786	0	18.550340762030295	3.8175103137492403	89.41518621575342	48.89244162026164	21.5546875	13.961356127544693	43973.603167808214	78.90625	NaN	NaN	NaN	NaN	0
Shape Quantification	89	800	72843.984375	112.41355895996094	60.343738773347226	14.90625	249.0	13.318838608900936	60572.484375	1734.0126943811815	NaN	18.9375	17.273465559245533	0	18.550340762030295	5.411540365982128	110.59993043664383	52.70232056819489	18.9375	11.046156379158957	59397.254922945205	103.125	NaN	NaN	NaN	NaN	0
Shape Quantification	90	800	546286.1875	843.0342407226562	1143.9216928136502	1.7373046875	5244.0	179.58862973755384	540218.775390625	15464.880199911728	NaN	9.36328125	29.147929500880775	0	18.550340762030295	28.6013780035971	713.4786293343321	904.1235141999855	9.36328125	11.240173152788254	456266.7455586472	254.0	NaN	NaN	NaN	NaN	0
Shape Quantification	91	800	427945.21875	660.4093017578125	858.951588126204	1.515625	3350.0	61.22701709335003	418275.837890625	11974.011304621661	NaN	14.921875	54.47069420212256	0	18.550340762030295	11.850177670896038	572.8439774186644	711.5558785600565	14.921875	21.573719527611857	361533.5223672945	195.0	NaN	NaN	NaN	NaN	0
Shape Quantification	92	800	377340.40625	582.3154296875	750.3692153391258	1.546875	3174.0	83.847880776379	368622.76953125	10552.58948680254	NaN	13.453125	37.6938193993135	0	18.550340762030295	15.091659792631596	505.0032574379281	616.2065414058168	13.453125	16.2165174427284	318524.4858197774	189.8125	NaN	NaN	NaN	NaN	0
Shape Quantification	93	800	299989.125	462.9461669921875	596.7236052293352	1.6533203125	2572.0	50.481863545135084	291479.0546875	8344.19103309813	NaN	13.1328125	50.688841651262635	0	18.550340762030295	8.874011347387414	402.2951359160959	492.796586410542	13.1328125	16.37103550575581	252177.18557363012	143.375	NaN	NaN	NaN	NaN	0
Shape Quantification	94	800	185051.03125	285.57257080078125	358.7367207372783	1.134765625	1478.0	31.858791667703212	180117.626953125	5156.239748809755	NaN	7.61328125	46.15324818613889	0	18.550340762030295	6.022529546188408	250.21648250214042	298.74539908408894	7.61328125	13.470345657139246	157206.874411387	100.625	NaN	NaN	NaN	NaN	0
Shape Quantification	95	800	107503.8671875	165.90103149414062	198.47245741957332	0.9091796875	779.0	26.57484286972724	103715.8544921875	2969.080930949427	NaN	5.845703125	29.0934663533134	0	18.550340762030295	5.5014183962384315	147.90194576733734	168.62879492926717	5.845703125	13.743545816266058	92052.44523223459	60.34375	NaN	NaN	NaN	NaN	0
Shape Quantification	96	800	46847.734375	72.29589080810547	79.9705270003697	0.71875	312.0	14.162086389285719	44198.783203125	1265.2816198843666	NaN	4.087890625	21.74200191349983	0	18.550340762030295	3.1371535630260245	65.79926289597603	69.0976318753459	4.087890625	14.601057586680664	39988.96923159247	36.859375	NaN	NaN	NaN	NaN	0
Shape Quantification	97	800	33005.48046875	50.93438720703125	49.578669198641165	0.6689453125	171.875	6.747318621908722	31261.45068359375	894.9237081729459	NaN	2.69140625	25.074196615031102	0	18.550340762030295	1.9240089798558244	47.861647514447775	44.29823882905251	2.69140625	19.102136007938952	29270.316339362158	33.421875	NaN	NaN	NaN	NaN	0
Shape Quantification	98	800	24929.54296875	38.471519470214844	50.41996951188012	0.7001953125	233.0	7.883402292293154	22558.3955078125	645.7807464731101	NaN	3.6591796875	29.091604336455656	0	18.550340762030295	1.1966455457047354	32.425856498822775	38.59562959950547	3.6591796875	21.433958525152402	18640.806573737158	16.140625	NaN	NaN	NaN	NaN	0
Shape Quantification	99	800	52663.9765625	81.27156829833984	113.60035773336898	0.5751953125	445.0	13.954611976364802	50449.765625	1444.2289254757907	NaN	3.4169921875	31.644234075473953	0	18.550340762030295	2.4603084529112293	68.25292299871575	90.7603659772924	3.4169921875	14.089275247079476	42013.683165667804	22.03125	NaN	NaN	NaN	NaN	0
Shape Quantification	100	800	92576.875	142.86553955078125	205.5782264435512	0.56884765625	860.0	24.707204384988824	90254.45263671875	2583.720450156877	NaN	3.583984375	34.66260295095654	0	18.550340762030295	4.018208410604725	118.89128384524828	163.07683585982787	3.583984375	11.517199154833982	74719.13005672088	37.515625	NaN	NaN	NaN	NaN	0
Shape Quantification	101	800	136424.453125	210.5315704345703	306.6972984823413	0.60302734375	1301.0	21.47974071941087	133741.33251953125	3828.622364514365	NaN	4.140625	60.37593246309768	0	18.550340762030295	3.4184307691204308	174.91265116652397	244.46104561005276	4.140625	15.994926945955227	110660.27295590754	54.578125	NaN	NaN	NaN	NaN	0
Shape Quantification	102	800	272006.84375	419.7636413574219	596.9688198398686	1.021484375	2454.0	31.789218663423565	266496.302734375	7629.008067197287	NaN	8.50390625	76.92847438756868	0	18.550340762030295	5.34600133066456	351.89647768621575	479.13266094829294	8.50390625	26.054390138959022	222518.3862906678	119.875	NaN	NaN	NaN	NaN	0
Shape Quantification	103	800	364835.6875	563.0180053710938	769.3513474984768	1.134765625	2994.0	40.545829063835285	359130.2490234375	10280.846446508585	NaN	8.8046875	73.62521328149718	0	18.550340762030295	7.527493946121729	481.60350893621575	633.9863900602063	8.8046875	31.66239239223213	306373.6362906678	177.9375	NaN	NaN	NaN	NaN	0
Shape Quantification	104	800	382097.53125	589.6566772460938	727.0787897669788	1.666015625	2816.0	37.69459615463265	374453.1494140625	10719.496174454172	NaN	11.796875	74.39270906356069	0	18.550340762030295	7.767693981741833	521.0220863655821	612.9328198846574	11.796875	35.21515930317001	329977.9369648972	211.5	NaN	NaN	NaN	NaN	0
Shape Quantification	105	800	353139.65625	544.9686279296875	594.0395523650759	0.449951171875	1900.0	60.756085654510635	349388.34375	10001.96425130228	NaN	5.7890625	31.1773037563912	0	18.550340762030295	17.29397599731647	507.07344953981163	538.7449184690462	5.7890625	17.593884906670734	324832.28280179796	254.0	NaN	NaN	NaN	NaN	0
Shape Quantification	106	800	1182.90625	1.8254725933074951	1.2367784458735531	0.6279296875	6.90234375	0.2878615970803633	437.76953125	12.532058610990386	NaN	1.14990234375	19.98335819919762	0	18.550340762030295	0.033806643384985076	1.69233181052012	0.9498014066667013	1.14990234375	5.110495296194728	351.4942944670377	1.2998046875	NaN	NaN	NaN	NaN	0
Shape Quantification	107	800	4018.435546875	6.201289653778076	7.922731089185461	0.53759765625	32.65625	10.988221546634696	3220.458984375	92.19230180601582	NaN	1.2314453125	2.85986267697017	0	18.550340762030295	1.737791171482061	5.247493378103596	6.158313280730537	1.2314453125	1.9727678681781875	2602.3991465111303	2.318359375	NaN	NaN	NaN	NaN	0
Shape Quantification	108	800	7194.15234375	11.102087020874023	15.385232797560825	0.53125	66.9375	21.70649111618826	6293.02734375	180.15092847428528	NaN	1.390625	3.0196900387606394	0	18.550340762030295	3.21604596020634	9.221996568653681	11.905355611120708	1.390625	1.8334048202997213	5074.7287764875855	3.4462890625	NaN	NaN	NaN	NaN	0
Shape Quantification	109	800	10874.1455078125	16.78108787536621	24.043062333506732	0.55615234375	102.25	15.850895098375146	9792.6689453125	280.33541034768314	NaN	1.6689453125	6.345449519618008	0	18.550340762030295	2.381571768462192	13.866103080854025	18.76964523336358	1.6689453125	2.1716330096345007	7903.758233893408	4.697265625	NaN	NaN	NaN	NaN	0
Shape Quantification	110	800	26453.232421875	40.82289123535156	59.34347812446793	0.7783203125	241.0	15.778839045814651	23289.17041015625	666.700690082394	NaN	4.8828125	14.964167313857622	0	18.550340762030295	2.401742578764711	33.89074372592037	47.322529799313834	4.8828125	8.758542061316136	18797.139434396402	8.91015625	NaN	NaN	NaN	NaN	0
Shape Quantification	111	800	49200.3203125	75.92642211914062	107.05336199826544	1.1064453125	426.0	23.04895718497333	44952.884765625	1286.869337405284	NaN	6.5546875	18.19801690522709	0	18.550340762030295	3.8120491980362634	63.62243819563356	85.56221078791658	6.5546875	8.109482180968197	36979.90245077055	22.359375	NaN	NaN	NaN	NaN	0
Shape Quantification	112	800	89411.6875	137.9810028076172	184.95455583679993	1.140625	760.0	32.20418864021822	85460.408203125	2446.481008997188	NaN	6.09765625	23.410071036799497	0	18.550340762030295	5.6336157966014975	117.45132906142979	148.46627981732513	6.09765625	10.127459425936511	72157.1799818065	47.21875	NaN	NaN	NaN	NaN	0
Shape Quantification	113	800	123426.796875	190.47344970703125	229.65133608975717	0.50927734375	839.0	46.21404976134034	120632.29443359375	3453.3490256924915	NaN	4.3125	18.06133641848123	0	18.550340762030295	10.307152465722387	169.33729197880993	194.8611623240534	4.3125	6.405132559693452	106936.06520226883	75.0	NaN	NaN	NaN	NaN	0
Shape Quantification	114	800	1852.43115234375	2.858690023422241	2.061971146644648	0.68115234375	8.5703125	1.206524619904365	-208.63916015625	-5.972727650003474	NaN	3.1806640625	4.467085336333385	0	18.550340762030295	-0.072076978240824	2.701992923266267	1.7683074075443044	3.1806640625	3.5272298752805695	-310.1788982234589	2.005859375	NaN	NaN	NaN	NaN	0
Shape Quantification	115	800	2675.5185546875	4.128886699676514	3.5375393307452394	0.66259765625	11.9921875	3.080975190771611	1458.6201171875	41.75601885213069	NaN	1.8779296875	3.282810534403215	0	18.550340762030295	0.6856798305533546	3.9078812272581334	3.1879149422850044	1.8779296875	3.1120767389031805	1315.4085977632703	2.474609375	NaN	NaN	NaN	NaN	0
Shape Quantification	116	800	3391.3125	5.23350715637207	4.324005618475417	0.6533203125	15.90625	4.22383477236476	1933.3125	55.345070485328236	NaN	2.25	3.233140199836557	0	18.550340762030295	0.9227892265838852	4.963743444991438	3.8393950022103995	2.25	3.0562386463160602	1758.5057523544522	3.5830078125	NaN	NaN	NaN	NaN	0
Shape Quantification	117	800	4136.640625	6.383704662322998	5.235923613252473	0.74072265625	19.640625	4.627882342998469	1816.1171875	51.99011217886584	NaN	3.5810546875	3.470176880532961	0	18.550340762030295	0.8076389409520348	6.0413885247217465	4.588960995284916	3.5810546875	3.2125763071227507	1594.2963265196918	5.3046875	NaN	NaN	NaN	NaN	0
Shape Quantification	118	800	6472.26123046875	9.988057136535645	10.032016030974034	0.6689453125	37.375	8.2894440953442	4551.67529296875	130.30112302883393	NaN	2.9638671875	4.1511990932935	0	18.550340762030295	1.6920870594414672	9.185960743525257	8.672159139765514	2.9638671875	3.532901686691559	4031.9166243043665	5.86328125	NaN	NaN	NaN	NaN	0
Shape Quantification	119	800	9997.060546875	15.427563667297363	14.691325585579785	0.81884765625	53.4375	9.93504493190791	5835.68603515625	167.05858724131164	NaN	6.421875	4.732301194632966	0	18.550340762030295	1.903025178547809	14.33578533015839	12.762572359816616	6.421875	3.7883214847143383	5128.213893942638	9.53125	NaN	NaN	NaN	NaN	0
Shape Quantification	120	800	15138.1044921875	23.36127281188965	20.671451536217276	1.134765625	78.6875	14.835375215187861	10532.4951171875	301.5144652750746	NaN	7.107421875	4.8249590648519085	0	18.550340762030295	3.3687022565414777	21.864338077910958	17.787457436609838	7.107421875	3.7035472250026795	9562.481699486301	14.6328125	NaN	NaN	NaN	NaN	0
Shape Quantification	121	800	19142.65625	29.5411376953125	23.127543847632218	1.46875	82.375	19.066729250483256	16276.0166015625	465.9346515547016	NaN	4.423828125	4.08833475584305	0	18.550340762030295	6.143652873438221	28.300379922945204	20.575205621205708	4.423828125	3.0543384197717653	15472.005565068492	21.46875	NaN	NaN	NaN	NaN	0
Shape Quantification	122	800	7225.6640625	11.150715827941895	2.972723258536734	7.4609375	35.78125	1.1997082338528693	538.1015625	15.404270600240652	NaN	10.3203125	21.222607948794405	0	18.550340762030295	0.03912825642526685	10.829141695205479	1.5590299062714446	10.3203125	12.65770191959872	329.7213184931503	10.8984375	NaN	NaN	NaN	NaN	0
Shape Quantification	123	800	8530.1796875	13.163857460021973	4.547732231635381	7.1015625	26.453125	7.333390313792909	2796.8984375	80.06700477224551	NaN	8.84765625	2.4007270848364626	0	18.550340762030295	1.7978725360747498	12.807784407106164	3.6439563144239955	8.84765625	1.6702147508334269	2566.163045804794	12.25	NaN	NaN	NaN	NaN	0
Shape Quantification	124	800	12781.5234375	19.724573135375977	10.598077388672323	7.01953125	52.125	11.656766645267503	6830.5546875	195.53876087470425	NaN	9.18359375	3.6838179537061984	0	18.550340762030295	2.861427895863719	18.822720462328768	8.532252761707658	9.18359375	2.4008838685669662	6246.154109589042	16.0625	NaN	NaN	NaN	NaN	0
Shape Quantification	125	800	17606.4375	27.170427322387695	17.906886710500757	6.765625	81.125	8.779614880829026	10536.65625	301.63358631153744	NaN	10.91015625	7.9974856190240855	0	18.550340762030295	2.033173020287962	25.608318172089042	14.497759061208834	10.91015625	4.700113617444496	9524.408925513699	20.9609375	NaN	NaN	NaN	NaN	0
Shape Quantification	126	800	35017.59375	54.03949737548828	40.10311062577826	10.7890625	174.25	9.94330733199306	24285.09375	695.211056327704	NaN	16.5625	15.858656957392139	0	18.550340762030295	2.3631885492238207	50.46520494434932	32.62007930516619	16.5625	9.464111833904031	21968.95280393836	39.65625	NaN	NaN	NaN	NaN	0
Shape Quantification	127	800	51153.6875	78.94087219238281	53.843695490082574	14.65625	230.0	11.598364575326181	37474.8125	1072.7940460928896	NaN	21.109375	18.010351687373593	0	18.550340762030295	3.2110145196192095	74.79446703767124	44.46661160187061	21.109375	12.057635967071013	34787.939640410965	61.53125	NaN	NaN	NaN	NaN	0
Shape Quantification	128	800	67213.1640625	103.7240219116211	64.8260048843429	9.078125	287.0	12.024780944122757	50456.2890625	1444.415672371724	NaN	25.859375	21.71687170132071	0	18.550340762030295	3.58544474940347	99.66938677226027	53.349834178225635	25.859375	18.131063086085454	47828.88762842465	89.8125	NaN	NaN	NaN	NaN	0
Shape Quantification	129	800	78226.1171875	120.71931457519531	56.4876510136957	8.9765625	235.0	12.520589776644702	66076.1171875	1891.5655710802034	NaN	18.75	17.271550610449854	0	18.550340762030295	5.903888941255904	120.79636665239725	48.81794598610181	18.75	14.838107933849866	66126.04559075342	117.25	NaN	NaN	NaN	NaN	0
Tag Type	Id	Font Name	Font Style	Font Size	R Value	G Value	B Value	Text Type	Arrow Len	ChanName	Color Name
Tag Type	Id	Channel	Peak Location	Size	Lane Name	Lane Channel	Band Name
Tag Type	Id	Font Name	Font Style	Font Size	R Value	G Value	B Value	Text Type	Arrow Len	ChanName	Color Name
Text Font	1	Dialog	0	14	1	1	1	500	5	800	BlueYellow
Text Font	2	Dialog	0	14	1	1	1	500	5	800	BlueYellow
Text Font	3	Dialog	0	14	1	1	1	500	5	800	BlueYellow
Text Font	4	Dialog	0	14	1	1	1	500	5	800	BlueYellow
Text Font	5	Dialog	0	14	1	1	1	500	5	800	BlueYellow
Text Font	6	Dialog	0	14	1	1	1	500	5	800	BlueYellow
Text Font	7	Dialog	0	14	1	1	1	500	5	800	BlueYellow
Text Font	8	Dialog	0	14	1	1	1	500	5	800	BlueYellow
Text Font	9	Dialog	0	14	1	1	1	500	5	800	BlueYellow
Text Font	10	Dialog	0	14	1	1	1	500	5	800	BlueYellow
Text Font	11	Dialog	0	14	1	1	1	500	5	800	BlueYellow
Text Font	12	Dialog	0	14	1	1	1	500	5	800	BlueYellow
Text Font	13	Dialog	0	14	1	1	1	500	5	800	BlueYellow
Text Font	14	Dialog	0	14	1	1	1	500	5	800	BlueYellow
Text Font	15	Dialog	0	14	1	1	1	500	5	800	BlueYellow
Text Font	16	Dialog	0	14	1	1	1	500	5	800	BlueYellow
Text Font	17	Dialog	0	14	1	1	1	500	5	800	BlueYellow
Text Font	18	Dialog	0	14	1	1	1	500	5	800	BlueYellow
Text Font	19	Dialog	0	14	1	1	1	500	5	800	BlueYellow
Text Font	20	Dialog	0	14	1	1	1	500	5	800	BlueYellow
Text Font	21	Dialog	0	14	1	1	1	500	5	800	BlueYellow
Text Font	22	Dialog	0	14	1	1	1	500	5	800	BlueYellow
Text Font	23	Dialog	0	14	1	1	1	500	5	800	BlueYellow
Text Font	24	Dialog	0	14	1	1	1	500	5	800	BlueYellow
Text Font	25	Dialog	0	14	1	1	1	500	5	800	BlueYellow
Text Font	26	Dialog	0	14	1	1	1	500	5	800	BlueYellow
Text Font	27	Dialog	0	14	1	1	1	500	5	800	BlueYellow
Text Font	28	Dialog	0	14	1	1	1	500	5	800	BlueYellow
Text Font	29	Dialog	0	14	1	1	1	500	5	800	BlueYellow
Text Font	30	Dialog	0	14	1	1	1	500	5	800	BlueYellow
Text Font	31	Dialog	0	14	1	1	1	500	5	800	BlueYellow
Text Font	32	Dialog	0	14	1	1	1	500	5	800	BlueYellow
Text Font	33	Dialog	0	14	1	1	1	500	5	800	BlueYellow
Text Font	34	Dialog	0	14	1	1	1	500	5	800	BlueYellow
Text Font	35	Dialog	0	14	1	1	1	500	5	800	BlueYellow
Text Font	36	Dialog	0	14	1	1	1	500	5	800	BlueYellow
Text Font	37	Dialog	0	14	1	1	1	500	5	800	BlueYellow
Text Font	40	Dialog	0	14	1	1	1	500	5	800	BlueYellow
Text Font	41	Dialog	0	14	1	1	1	500	5	800	BlueYellow
Text Font	42	Dialog	0	14	1	1	1	500	5	800	BlueYellow
Text Font	43	Dialog	0	14	1	1	1	500	5	800	BlueYellow
Text Font	51	Dialog	0	14	1	1	1	500	5	800	BlueYellow
Text Font	52	Dialog	0	14	1	1	1	500	5	800	BlueYellow
Text Font	53	Dialog	0	14	1	1	1	500	5	800	BlueYellow
Text Font	54	Dialog	0	14	1	1	1	500	5	800	BlueYellow
Text Font	55	Dialog	0	14	1	1	1	500	5	800	BlueYellow
Text Font	56	Dialog	0	14	1	1	1	500	5	800	BlueYellow
Text Font	57	Dialog	0	14	1	1	1	500	5	800	BlueYellow
Text Font	58	Dialog	0	14	1	1	1	500	5	800	BlueYellow
Text Font	59	Dialog	0	14	1	1	1	500	5	800	BlueYellow
Text Font	60	Dialog	0	14	1	1	1	500	5	800	BlueYellow
Text Font	61	Dialog	0	14	1	1	1	500	5	800	BlueYellow
Text Font	62	Dialog	0	14	1	1	1	500	5	800	BlueYellow
Text Font	63	Dialog	0	14	1	1	1	500	5	800	BlueYellow
Text Font	64	Dialog	0	14	1	1	1	500	5	800	BlueYellow
Text Font	65	Dialog	0	14	1	1	1	500	5	800	BlueYellow
Text Font	66	Dialog	0	14	1	1	1	500	5	800	BlueYellow
Text Font	67	Dialog	0	14	1	1	1	500	5	800	BlueYellow
Text Font	68	Dialog	0	14	1	1	1	500	5	800	BlueYellow
Text Font	69	Dialog	0	14	1	1	1	500	5	800	BlueYellow
Text Font	70	Dialog	0	14	1	1	1	500	5	800	BlueYellow
Text Font	71	Dialog	0	14	1	1	1	500	5	800	BlueYellow
Text Font	72	Dialog	0	14	1	1	1	500	5	800	BlueYellow
Text Font	73	Dialog	0	14	1	1	1	500	5	800	BlueYellow
Text Font	74	Dialog	0	14	1	1	1	500	5	800	BlueYellow
Text Font	75	Dialog	0	14	1	1	1	500	5	800	BlueYellow
Text Font	76	Dialog	0	14	1	1	1	500	5	800	BlueYellow
Text Font	77	Dialog	0	14	1	1	1	500	5	800	BlueYellow
Text Font	78	Dialog	0	14	1	1	1	500	5	800	BlueYellow
Text Font	79	Dialog	0	14	1	1	1	500	5	800	BlueYellow
Text Font	80	Dialog	0	14	1	1	1	500	5	800	BlueYellow
Text Font	81	Dialog	0	14	1	1	1	500	5	800	BlueYellow
Text Font	82	Dialog	0	14	1	1	1	500	5	800	BlueYellow
Text Font	83	Dialog	0	14	1	1	1	500	5	800	BlueYellow
Text Font	84	Dialog	0	14	1	1	1	500	5	800	BlueYellow
Text Font	85	Dialog	0	14	1	1	1	500	5	800	BlueYellow
Text Font	86	Dialog	0	14	1	1	1	500	5	800	BlueYellow
Text Font	87	Dialog	0	14	1	1	1	500	5	800	BlueYellow
Text Font	88	Dialog	0	14	1	1	1	500	5	800	BlueYellow
Text Font	89	Dialog	0	14	1	1	1	500	5	800	BlueYellow
Text Font	90	Dialog	0	14	1	1	1	500	5	800	BlueYellow
Text Font	91	Dialog	0	14	1	1	1	500	5	800	BlueYellow
Text Font	92	Dialog	0	14	1	1	1	500	5	800	BlueYellow
Text Font	93	Dialog	0	14	1	1	1	500	5	800	BlueYellow
Text Font	94	Dialog	0	14	1	1	1	500	5	800	BlueYellow
Text Font	95	Dialog	0	14	1	1	1	500	5	800	BlueYellow
Text Font	96	Dialog	0	14	1	1	1	500	5	800	BlueYellow
Text Font	97	Dialog	0	14	1	1	1	500	5	800	BlueYellow
Text Font	98	Dialog	0	14	1	1	1	500	5	800	BlueYellow
Text Font	99	Dialog	0	14	1	1	1	500	5	800	BlueYellow
Text Font	100	Dialog	0	14	1	1	1	500	5	800	BlueYellow
Text Font	101	Dialog	0	14	1	1	1	500	5	800	BlueYellow
Text Font	102	Dialog	0	14	1	1	1	500	5	800	BlueYellow
Text Font	103	Dialog	0	14	1	1	1	500	5	800	BlueYellow
Text Font	104	Dialog	0	14	1	1	1	500	5	800	BlueYellow
Text Font	105	Dialog	0	14	1	1	1	500	5	800	BlueYellow
Text Font	106	Dialog	0	14	1	1	1	500	5	800	BlueYellow
Text Font	107	Dialog	0	14	1	1	1	500	5	800	BlueYellow
Text Font	108	Dialog	0	14	1	1	1	500	5	800	BlueYellow
Text Font	109	Dialog	0	14	1	1	1	500	5	800	BlueYellow
Text Font	110	Dialog	0	14	1	1	1	500	5	800	BlueYellow
Text Font	111	Dialog	0	14	1	1	1	500	5	800	BlueYellow
Text Font	112	Dialog	0	14	1	1	1	500	5	800	BlueYellow
Text Font	113	Dialog	0	14	1	1	1	500	5	800	BlueYellow
Text Font	114	Dialog	0	14	1	1	1	500	5	800	BlueYellow
Text Font	115	Dialog	0	14	1	1	1	500	5	800	BlueYellow
Text Font	116	Dialog	0	14	1	1	1	500	5	800	BlueYellow
Text Font	117	Dialog	0	14	1	1	1	500	5	800	BlueYellow
Text Font	118	Dialog	0	14	1	1	1	500	5	800	BlueYellow
Text Font	119	Dialog	0	14	1	1	1	500	5	800	BlueYellow
Text Font	120	Dialog	0	14	1	1	1	500	5	800	BlueYellow
Text Font	121	Dialog	0	14	1	1	1	500	5	800	BlueYellow
Text Font	122	Dialog	0	14	1	1	1	500	5	800	BlueYellow
Text Font	123	Dialog	0	14	1	1	1	500	5	800	BlueYellow
Text Font	124	Dialog	0	14	1	1	1	500	5	800	BlueYellow
Text Font	125	Dialog	0	14	1	1	1	500	5	800	BlueYellow
Text Font	126	Dialog	0	14	1	1	1	500	5	800	BlueYellow
Text Font	127	Dialog	0	14	1	1	1	500	5	800	BlueYellow
Text Font	128	Dialog	0	14	1	1	1	500	5	800	BlueYellow
Text Font	129	Dialog	0	14	1	1	1	500	5	800	BlueYellow
