# Supplementary material for: The EF-hand domain of MINDY3 is a ubiquitin and RAD23 UBL-binding domain
Source: EMBO Rep. 2026 Jun 9;27(13):3604–31. doi: 10.1038/s44319-026-00825-1 (PMC13354579; doi:10.1038/s44319-026-00825-1)
Supplement: Supplementary file 3 — Source data Fig. 1 [file 44319_2026_825_MOESM3_ESM.zip › Figure 1/1B/fluorescent_gel_Ub2/0003874_01_acq.txt]

#Properties Updated
#Sat Mar 23 17:34:18 GMT 2019
MouseStrain=
Y=0.0
BackgroundSegments=All
X=13.0
CropCenterPt=401, 268
FileVersion=ACQ VERSION 2.0
Quality=medium
Barcode=
AnimalId=
Treatment=
FlipImage=false
OrganizationName=
Intensities=Auto Auto
CropDimension=782, 517
ConcentrationColumn=Signal
TimeStamp=2019, 2, 23, 17, 10, 21, 32
InstrumentModel=Odyssey CLx
AcqResolution=169um
BackgroundMethod=Median
ImageModifications=
CropAnnotationColor=BlueYellow
700_ChannelSettings=550, 2000, 15000, 0, 0, 0, 0
ExRunID=
Archived=false
InstrumentName=CLX-1813
InstrumentVersion=1.0.20
Experiment=
Orientation=
LastUsedTextId=0
ImageName=0003874_01
Height=91.0
AnalysisType=None
AcquireTimeZoneId=Europe/London
InjectTime=
ProjInfo=
ImageId=0003874_01
UserInfo=
FocusPosition=0.0
CustomField2=
CustomField1=
CustomField0=
Agent=
FileType=LI-COR Image Studio Acquisition File
InterpolationMethod=Linear
CellLine=
ChannelFileNames=0003874_01_700.TIF, 0003874_01_800.TIF
Width=136.0
TimePoint=1900, 0, 1, 0, 0, 0, 0
ChannelNames=700, 800
NormalizationChannel=
ChannelPreviews=false, false
BackgroundWidth=3
LastUsedShapeId=0
ProjectName=
800_ChannelSettings=504, 15571, 28069, 0, 0, 255, 0
Remarks=
