# Supplementary material for: The EF-hand domain of MINDY3 is a ubiquitin and RAD23 UBL-binding domain
Source: EMBO Rep. 2026 Jun 9;27(13):3604–31. doi: 10.1038/s44319-026-00825-1 (PMC13354579; doi:10.1038/s44319-026-00825-1)
Supplement: Supplementary file 4 — Source data Fig. 2 [file 44319_2026_825_MOESM4_ESM.zip]

Archive with 27 entries (20 files):
- Figure 2/
- Figure 2/.DS_Store
- __MACOSX/Figure 2/._.DS_Store
- Figure 2/2G/
- Figure 2/2H/
- Figure 2/2F/
- Figure 2/2C/
- Figure 2/2E/
- Figure 2/2B/
- Figure 2/2G/raw_data.csv
- __MACOSX/Figure 2/2G/._raw_data.csv
- Figure 2/2H/raw_data.csv
- __MACOSX/Figure 2/2H/._raw_data.csv
- Figure 2/2F/raw_trace.csv
- __MACOSX/Figure 2/2F/._raw_trace.csv
- Figure 2/2F/README.rtf
- __MACOSX/Figure 2/2F/._README.rtf
- Figure 2/2F/raw_data.bmp
- __MACOSX/Figure 2/2F/._raw_data.bmp
- Figure 2/2C/raw_gel.tif
- __MACOSX/Figure 2/2C/._raw_gel.tif
- Figure 2/2E/.DS_Store
- __MACOSX/Figure 2/2E/._.DS_Store
- Figure 2/2E/3E - SDS-PAGE silver stain.tif
- __MACOSX/Figure 2/2E/._3E - SDS-PAGE silver stain.tif
- Figure 2/2B/raw_gel.tif
- __MACOSX/Figure 2/2B/._raw_gel.tif
