# Supplementary material for: The EF-hand domain of MINDY3 is a ubiquitin and RAD23 UBL-binding domain
Source: EMBO Rep. 2026 Jun 9;27(13):3604–31. doi: 10.1038/s44319-026-00825-1 (PMC13354579; doi:10.1038/s44319-026-00825-1)
Supplement: Supplementary file 4 — Source data Fig. 2 [file 44319_2026_825_MOESM4_ESM.zip › Figure 2/2G/raw_data.csv]

DP_X	DP_Y	Baseline_X	Baseline_Y	Fit_X	Fit_Y	NDH_X	NDH_Y
0.083333	-0.000406			0.063023	2.365677	0.380013	2.172791
0.1	-0.000248			0.380013	2.164847	0.700099	1.765451
0.116667	-0.00007			0.700099	1.771071	1.023283	1.310878
0.133333	-0.000022			1.023283	1.343118	1.349565	1.003075
0.15	-0.000084			1.349565	0.956677	1.678943	0.667105
0.166667	0.000004			1.678943	0.658179	2.011419	0.426121
0.183333	0.000192			2.011419	0.448325	2.346992	0.314689
0.2	0.00025			2.346992	0.306075	2.685663	0.185998
0.216667	0.000228			2.685663	0.209664	3.02743	0.0992
0.233333	-0.000034			3.02743	0.143171	3.372295	0.090262
0.25	-0.000446			3.372295	0.096197	3.720257	0.175238
0.266667	-0.000648			3.720257	0.062166	4.071317	0.001289
0.283333	-0.00067			4.071317	0.036915	4.425473	-0.001393
0.3	-0.000462			4.425473	0.017762	4.782727	-0.031547
0.316667	-0.000344			4.782727	0.002945	5.143079	0.029232
0.333333	-0.000145			5.143079	-0.008723
0.35	0.000113
0.366667	0.000331
0.383333	0.000349
0.4	0.000318
0.416667	0.000316
0.433333	0.000295
0.45	0.000094
0.466667	0.000002
0.483333	0.000071
0.5	-0.00001
0.516667	-0.000201
0.533333	-0.000292
0.55	-0.000123
0.566667	0.000146
0.583333	0.000306
0.6	0.000335
0.616667	0.000225
0.633333	0.000005
0.65	-0.000055
0.666667	-0.000135
0.683333	-0.000295
0.7	-0.000495
0.716667	-0.000484
0.733333	-0.000743
0.75	-0.000903
0.766667	-0.000802
0.783333	-0.000732
0.8	-0.00061
0.816667	-0.000448
0.833333	-0.000306
0.85	-0.000175
0.866667	-0.000353
0.883333	-0.000541
0.9	-0.000548
0.916667	-0.000564
0.933333	-0.000521
0.95	-0.000307
0.966667	0.000657
0.983333	0.00101
1	-0.000124
1.016667	-0.000568
1.033333	0.000319
1.05	0.004405
1.066667	0.013901
1.083333	0.019737
1.1	0.021917
1.116667	0.020506
1.133333	0.017926
1.15	0.016106
1.166667	0.014516
1.183333	0.013036
1.2	0.011899
1.216667	0.010654
1.233333	0.009638
1.25	0.008702
1.266667	0.007736
1.283333	0.00652
1.3	0.005349
1.316667	0.004379
1.333333	0.003538
1.35	0.002977
1.366667	0.002537
1.383333	0.002086
1.4	0.001711
1.416667	0.001377
1.433333	0.001082
1.45	0.000768
1.466667	0.000523
1.483333	0.000329
1.5	0.000121
1.516667	0.000143
1.533333	-0.000004
1.55	-0.000162
1.566667	-0.00018
1.583333	-0.000197
1.6	-0.000248
1.616667	-0.000297
1.633333	-0.000247
1.65	-0.000267
1.666667	-0.000366
1.683333	-0.000466
1.7	-0.000408
1.716667	-0.000399
1.733333	-0.00043
1.75	-0.000411
1.766667	-0.000362
1.783333	-0.000303
1.8	-0.000226
1.816667	-0.000408
1.833333	-0.000439
1.85	-0.000331
1.866667	-0.000272
1.883333	-0.000324
1.9	-0.000256
1.916667	-0.000227
1.933333	-0.000299
1.95	-0.00016
1.966667	-0.000071
1.983333	-0.000102
2	0.000126
2.016667	0.000277
2.033333	0.000377
2.05	0.000317
2.066667	0.000267
2.083333	0.000387
2.1	0.000437
2.116667	0.00055
2.133333	0.000732
2.15	0.000974
2.166667	0.001046
2.183333	0.000938
2.2	0.001101
2.216667	0.001466
2.233333	0.001551
2.25	0.001555
2.266667	0.00173
2.283333	0.001805
2.3	0.00168
2.316667	0.001617
2.333333	0.001534
2.35	0.001452
2.366667	0.001269
2.383333	0.001356
2.4	0.001543
2.416667	0.001331
2.433333	0.00116
2.45	0.001028
2.466667	0.000846
2.483333	0.000705
2.5	0.000671
2.516667	0.000689
2.533333	0.000676
2.55	0.000544
2.566667	0.000392
2.583333	0.000279
2.6	0.000063
2.616667	-0.000113
2.633333	-0.000119
2.65	-0.000024
2.666667	-0.00008
2.683333	-0.000255
2.7	-0.000128
2.716667	-0.000229
2.733333	-0.000381
2.75	-0.000252
2.766667	-0.000194
2.783333	-0.000296
2.8	-0.000416
2.816667	-0.000396
2.833333	-0.000546
2.85	-0.000856
2.866667	-0.000967
2.883333	-0.001017
2.9	-0.001008
2.916667	-0.001109
2.933333	-0.00118
2.95	-0.001231
2.966667	-0.001152
2.983333	-0.001103
3	-0.001066
3.016667	-0.001299
3.033333	-0.001323
3.05	-0.001147
3.066667	-0.00108
3.083333	-0.000974
3.1	-0.000851
3.116667	-0.000798
3.133333	-0.000785
3.15	-0.000622
3.166667	-0.00079
3.183333	-0.000777
3.2	-0.000607
3.216667	-0.000429
3.233333	-0.00014
3.25	-0.000221
3.266667	-0.000372
3.283333	-0.000454
3.3	-0.000258
3.316667	-0.000053
3.333333	0.000091
3.35	-0.000014
3.366667	-0.000049
3.383333	-0.000055
3.4	0.000127
3.416667	0.000548
3.433333	0.000528
3.45	0.000249
3.466667	0.0011
3.483333	0.002051
3.5	0.001599
3.516667	0.002606
3.533333	0.002202
3.55	0.014229
3.566667	0.045246
3.583333	0.091803
3.6	0.145307
3.616667	0.18279
3.633333	0.203743
3.65	0.205646
3.666667	0.197309
3.683333	0.186143
3.7	0.167643
3.716667	0.154222
3.733333	0.142481
3.75	0.131181
3.766667	0.12476
3.783333	0.119919
3.8	0.109485
3.816667	0.102771
3.833333	0.100846
3.85	0.094102
3.866667	0.084177
3.883333	0.073702
3.9	0.068565
3.916667	0.060587
3.933333	0.055518
3.95	0.05077
3.966667	0.046761
3.983333	0.043943
4	0.041022
4.016667	0.037479
4.033333	0.034027
4.05	0.030715
4.066667	0.028033
4.083333	0.02538
4.1	0.023115
4.116667	0.021159
4.133333	0.018923
4.15	0.017097
4.166667	0.015891
4.183333	0.014145
4.2	0.012276
4.216667	0.011156
4.233333	0.010286
4.25	0.009426
4.266667	0.008436
4.283333	0.007546
4.3	0.006754
4.316667	0.00629
4.333333	0.005656
4.35	0.005252
4.366667	0.004839
4.383333	0.004755
4.4	0.004718
4.416667	0.004541
4.433333	0.004093
4.45	0.003576
4.466667	0.003248
4.483333	0.00314
4.5	0.00306
4.516667	0.002729
4.533333	0.002467
4.55	0.002406
4.566667	0.002474
4.583333	0.002253
4.6	0.002099
4.616667	0.001754
4.633333	0.001718
4.65	0.001593
4.666667	0.001588
4.683333	0.001643
4.7	0.001725
4.716667	0.001486
4.733333	0.001227
4.75	0.001168
4.766667	0.001239
4.783333	0.00135
4.8	0.001328
4.816667	0.001195
4.833333	0.001012
4.85	0.001179
4.866667	0.001146
4.883333	0.000993
4.9	0.000828
4.916667	0.000681
4.933333	0.000765
4.95	0.000778
4.966667	0.000661
4.983333	0.000494
5	0.000165
5.016667	-0.000196
5.033333	-0.000577
5.05	-0.000997
5.066667	-0.001058
5.083333	-0.001299
5.1	-0.001493
5.116667	-0.001438
5.133333	-0.001303
5.15	-0.001108
5.166667	-0.000973
5.183333	-0.000988
5.2	-0.000946
5.216667	-0.000795
5.233333	-0.000704
5.25	-0.000763
5.266667	-0.000772
5.283333	-0.000561
5.3	-0.000522
5.316667	-0.000314
5.333333	-0.000096
5.35	0.000072
5.366667	0.000349
5.383333	0.000667
5.4	0.000864
5.416667	0.00112
5.433333	0.001317
5.45	0.001253
5.466667	0.001099
5.483333	0.001205
5.5	0.001431
5.516667	0.001746
5.533333	0.001851
5.55	0.001807
5.566667	0.001842
5.583333	0.001817
5.6	0.001852
5.616667	0.001886
5.633333	0.001761
5.65	0.001525
5.666667	0.001259
5.683333	0.000853
5.7	0.000537
5.716667	0.000289
5.733333	0.000111
5.75	-0.000057
5.766667	-0.000225
5.783333	-0.000452
5.8	-0.000652
5.816667	-0.001034
5.833333	-0.001145
5.85	-0.001417
5.866667	-0.001728
5.883333	-0.00212
5.9	-0.002404
5.916667	-0.00264
5.933333	-0.002347
5.95	-0.002083
5.966667	-0.002109
5.983333	-0.001256
6	0.000305
6.016667	0.000153
6.033333	0.000422
6.05	0.00825
6.066667	0.030319
6.083333	0.064448
6.1	0.104623
6.116667	0.136187
6.133333	0.154001
6.15	0.162564
6.166667	0.157988
6.183333	0.145891
6.2	0.130763
6.216667	0.121182
6.233333	0.111831
6.25	0.107259
6.266667	0.103198
6.283333	0.100447
6.3	0.098614
6.316667	0.093219
6.333333	0.088103
6.35	0.082078
6.366667	0.073672
6.383333	0.065147
6.4	0.056169
6.416667	0.05104
6.433333	0.04832
6.45	0.044961
6.466667	0.041211
6.483333	0.038201
6.5	0.03548
6.516667	0.032526
6.533333	0.029993
6.55	0.027619
6.566667	0.025086
6.583333	0.022202
6.6	0.019617
6.616667	0.01803
6.633333	0.016952
6.65	0.015895
6.666667	0.014378
6.683333	0.013051
6.7	0.011792
6.716667	0.010701
6.733333	0.009611
6.75	0.0088
6.766667	0.007889
6.783333	0.007119
6.8	0.006566
6.816667	0.005873
6.833333	0.005429
6.85	0.005075
6.866667	0.004901
6.883333	0.004737
6.9	0.004212
6.916667	0.003725
6.933333	0.003318
6.95	0.002961
6.966667	0.002714
6.983333	0.002478
7	0.002309
7.016667	0.00242
7.033333	0.00237
7.05	0.002201
7.066667	0.001911
7.083333	0.001672
7.1	0.001521
7.116667	0.001519
7.133333	0.001277
7.15	0.001165
7.166667	0.001103
7.183333	0.000781
7.2	0.000477
7.216667	0.000253
7.233333	0.000219
7.25	0.000235
7.266667	0.00036
7.283333	0.000346
7.3	0.000261
7.316667	0.000264
7.333333	0.000378
7.35	0.000352
7.366667	0.000395
7.383333	0.000499
7.4	0.000622
7.416667	0.000664
7.433333	0.000616
7.45	0.000617
7.466667	0.000659
7.483333	0.000641
7.5	0.000612
7.516667	0.000773
7.533333	0.000963
7.55	0.001043
7.566667	0.001124
7.583333	0.001054
7.6	0.000944
7.616667	0.000873
7.633333	0.000852
7.65	0.000811
7.666667	0.000709
7.683333	0.000718
7.7	0.000666
7.716667	0.000564
7.733333	0.000471
7.75	0.000398
7.766667	0.000415
7.783333	0.000242
7.8	0.000078
7.816667	0.000032
7.833333	-0.000053
7.85	-0.000199
7.866667	-0.000394
7.883333	-0.00067
7.9	-0.000927
7.916667	-0.000896
7.933333	-0.000894
7.95	-0.000903
7.966667	-0.001052
7.983333	-0.001071
8	-0.001122
8.016667	-0.001065
8.033333	-0.001028
8.05	-0.00082
8.066667	-0.000803
8.083333	-0.000646
8.1	-0.000431
8.116667	-0.000357
8.133333	-0.000214
8.15	-0.000161
8.166667	-0.000027
8.183333	0.000066
8.2	0.000138
8.216667	0.000448
8.233333	0.000548
8.25	0.000408
8.266667	0.000398
8.283333	0.000598
8.3	0.000557
8.316667	0.000454
8.333333	0.000401
8.35	0.000328
8.366667	0.000075
8.383333	-0.000308
8.4	-0.000412
8.416667	-0.000298
8.433333	-0.000544
8.45	-0.00058
8.466667	-0.000516
8.483333	-0.000571
8.5	-0.000718
8.516667	-0.002547
8.533333	-0.001485
8.55	0.000776
8.566667	0.017908
8.583333	0.0424
8.6	0.07315
8.616667	0.100069
8.633333	0.112969
8.65	0.117508
8.666667	0.114437
8.683333	0.105556
8.7	0.095645
8.716667	0.089532
8.733333	0.083699
8.75	0.080016
8.766667	0.079633
8.783333	0.076791
8.8	0.071097
8.816667	0.066743
8.833333	0.062708
8.85	0.059243
8.866667	0.055369
8.883333	0.051404
8.9	0.047549
8.916667	0.043483
8.933333	0.039637
8.95	0.035841
8.966667	0.032594
8.983333	0.030178
9	0.027982
9.016667	0.026244
9.033333	0.024347
9.05	0.02203
9.066667	0.020132
9.083333	0.018335
9.1	0.016917
9.116667	0.015309
9.133333	0.014121
9.15	0.012913
9.166667	0.011954
9.183333	0.010996
9.2	0.010048
9.216667	0.008989
9.233333	0.00813
9.25	0.007401
9.266667	0.006702
9.283333	0.005913
9.3	0.005124
9.316667	0.004484
9.333333	0.003945
9.35	0.003566
9.366667	0.003326
9.383333	0.002857
9.4	0.002308
9.416667	0.001888
9.433333	0.001339
9.45	0.000759
9.466667	0.00051
9.483333	0.000281
9.5	0.000211
9.516667	0.000412
9.533333	0.000533
9.55	0.000683
9.566667	0.000604
9.583333	0.000355
9.6	0.000246
9.616667	0.000377
9.633333	0.000438
9.65	0.000359
9.666667	0.000461
9.683333	0.000602
9.7	0.000643
9.716667	0.000875
9.733333	0.001267
9.75	0.001399
9.766667	0.001601
9.783333	0.001763
9.8	0.001615
9.816667	0.001478
9.833333	0.001231
9.85	0.000764
9.866667	0.000497
9.883333	0.00026
9.9	0.000113
9.916667	0.000057
9.933333	0.000192
9.95	0.000156
9.966667	0.00015
9.983333	0.000244
10	0.000169
10.016667	0.000085
10.033333	-0.000019
10.05	-0.000134
10.066667	-0.000368
10.083333	-0.000322
10.1	-0.000286
10.116667	-0.000268
10.133333	-0.00007
10.15	0.000037
10.166667	0.000175
10.183333	0.000473
10.2	0.000601
10.216667	0.000761
10.233333	0.00097
10.25	0.00101
10.266667	0.00081
10.283333	0.00067
10.3	0.00073
10.316667	0.000762
10.333333	0.000964
10.35	0.000986
10.366667	0.000888
10.383333	0.000829
10.4	0.000722
10.416667	0.000785
10.433333	0.000888
10.45	0.001022
10.466667	0.000935
10.483333	0.000839
10.5	0.000602
10.516667	0.000526
10.533333	0.00045
10.55	0.000363
10.566667	0.000357
10.583333	0.000641
10.6	0.000735
10.616667	0.000697
10.633333	0.00047
10.65	0.000203
10.666667	0.000005
10.683333	-0.000202
10.7	-0.00024
10.716667	-0.0003
10.733333	-0.000371
10.75	-0.000651
10.766667	-0.001201
10.783333	-0.001652
10.8	-0.001663
10.816667	-0.001618
10.833333	-0.001483
10.85	-0.001378
10.866667	-0.001402
10.883333	-0.001567
10.9	-0.001813
10.916667	-0.001784
10.933333	-0.001934
10.95	-0.002085
10.966667	-0.002035
10.983333	-0.000535
11	0.001533
11.016667	0.002177
11.033333	0.001692
11.05	0.000516
11.066667	0.00706
11.083333	0.021744
11.1	0.039728
11.116667	0.065707
11.133333	0.082506
11.15	0.086425
11.166667	0.082334
11.183333	0.076863
11.2	0.068031
11.216667	0.062776
11.233333	0.05736
11.25	0.055375
11.266667	0.054019
11.283333	0.051353
11.3	0.049167
11.316667	0.046937
11.333333	0.044557
11.35	0.042217
11.366667	0.040227
11.383333	0.038187
11.4	0.035897
11.416667	0.033283
11.433333	0.031129
11.45	0.029155
11.466667	0.027341
11.483333	0.025667
11.5	0.023772
11.516667	0.022485
11.533333	0.021017
11.55	0.019729
11.566667	0.018362
11.583333	0.016934
11.6	0.015706
11.616667	0.014615
11.633333	0.013484
11.65	0.012483
11.666667	0.011752
11.683333	0.011012
11.7	0.01012
11.716667	0.009256
11.733333	0.008523
11.75	0.007699
11.766667	0.006905
11.783333	0.006371
11.8	0.005897
11.816667	0.005291
11.833333	0.004634
11.85	0.004168
11.866667	0.004042
11.883333	0.003785
11.9	0.003629
11.916667	0.00355
11.933333	0.003461
11.95	0.003363
11.966667	0.003264
11.983333	0.003096
12	0.002937
12.016667	0.002797
12.033333	0.002796
12.05	0.002786
12.066667	0.002595
12.083333	0.002485
12.1	0.002474
12.116667	0.002242
12.133333	0.002121
12.15	0.002159
12.166667	0.002107
12.183333	0.002055
12.2	0.001753
12.216667	0.00169
12.233333	0.001587
12.25	0.001354
12.266667	0.001111
12.283333	0.000778
12.3	0.000475
12.316667	0.000281
12.333333	-0.000123
12.35	-0.000367
12.366667	-0.00042
12.383333	-0.000444
12.4	-0.000438
12.416667	-0.000212
12.433333	0.000054
12.45	0.00035
12.466667	0.000325
12.483333	0.000261
12.5	0.000217
12.516667	0.000263
12.533333	0.000409
12.55	0.000404
12.566667	0.00045
12.583333	0.000226
12.6	0.000292
12.616667	0.000348
12.633333	0.000394
12.65	0.00055
12.666667	0.000906
12.683333	0.001092
12.7	0.001109
12.716667	0.001205
12.733333	0.001212
12.75	0.001059
12.766667	0.000706
12.783333	0.000403
12.8	0.000309
12.816667	0.000247
12.833333	0.000075
12.85	-0.000087
12.866667	-0.000049
12.883333	0.000179
12.9	0.000446
12.916667	0.000496
12.933333	0.000415
12.95	0.000424
12.966667	0.000483
12.983333	0.000522
13	0.000412
13.016667	0.000443
13.033333	0.000723
13.05	0.000884
13.066667	0.000875
13.083333	0.000886
13.1	0.000616
13.116667	0.000489
13.133333	0.000451
13.15	0.000333
13.166667	0.000205
13.183333	0.000187
13.2	-0.000051
13.216667	-0.000208
13.233333	-0.000205
13.25	-0.000102
13.266667	-0.000219
13.283333	-0.000276
13.3	-0.000353
13.316667	-0.00044
13.333333	-0.000436
13.35	-0.000643
13.366667	-0.00101
13.383333	-0.001197
13.4	-0.000793
13.416667	-0.00047
13.433333	0.000053
13.45	0.000126
13.466667	0.000339
13.483333	0.000853
13.5	0.001106
13.516667	0.000949
13.533333	0.001352
13.55	0.000975
13.566667	0.004118
13.583333	0.017101
13.6	0.031345
13.616667	0.043048
13.633333	0.050011
13.65	0.050164
13.666667	0.047747
13.683333	0.04479
13.7	0.042433
13.716667	0.040876
13.733333	0.039089
13.75	0.037222
13.766667	0.035245
13.783333	0.033318
13.8	0.031741
13.816667	0.030083
13.833333	0.028976
13.85	0.027639
13.866667	0.026322
13.883333	0.024965
13.9	0.023678
13.916667	0.02237
13.933333	0.020993
13.95	0.019546
13.966667	0.018288
13.983333	0.017171
14	0.016124
14.016667	0.015186
14.033333	0.014209
14.05	0.013402
14.066667	0.012434
14.083333	0.011217
14.1	0.009989
14.116667	0.008912
14.133333	0.008114
14.15	0.007417
14.166667	0.006739
14.183333	0.006092
14.2	0.005534
14.216667	0.004896
14.233333	0.004329
14.25	0.004191
14.266667	0.003963
14.283333	0.003725
14.3	0.003388
14.316667	0.00308
14.333333	0.002742
14.35	0.002604
14.366667	0.002406
14.383333	0.002208
14.4	0.00221
14.416667	0.002382
14.433333	0.002624
14.45	0.002726
14.466667	0.002808
14.483333	0.00295
14.5	0.003032
14.516667	0.003043
14.533333	0.002935
14.55	0.002807
14.566667	0.002608
14.583333	0.00276
14.6	0.002722
14.616667	0.002613
14.633333	0.002595
14.65	0.002686
14.666667	0.002788
14.683333	0.002759
14.7	0.002841
14.716667	0.002792
14.733333	0.002603
14.75	0.002404
14.766667	0.002275
14.783333	0.002227
14.8	0.001818
14.816667	0.001579
14.833333	0.00134
14.85	0.001271
14.866667	0.001322
14.883333	0.001333
14.9	0.001174
14.916667	0.001075
14.933333	0.000995
14.95	0.000916
14.966667	0.000887
14.983333	0.000938
15	0.000848
15.016667	0.000849
15.033333	0.000719
15.05	0.00046
15.066667	0.00039
15.083333	0.000321
15.1	0.000011
15.116667	-0.000279
15.133333	-0.000219
15.15	-0.000288
15.166667	-0.000268
15.183333	-0.000338
15.2	-0.000398
15.216667	-0.000368
15.233333	-0.000088
15.25	0.000032
15.266667	0.000151
15.283333	0.000181
15.3	0.000071
15.316667	-0.000079
15.333333	-0.00024
15.35	-0.00037
15.366667	-0.00037
15.383333	-0.000121
15.4	-0.000031
15.416667	0.000198
15.433333	0.000127
15.45	0.000327
15.466667	0.000486
15.483333	0.000445
15.5	0.000365
15.516667	0.000374
15.533333	0.000273
15.55	0.000222
15.566667	-0.000019
15.583333	-0.00023
15.6	-0.000371
15.616667	-0.000442
15.633333	-0.000443
15.65	-0.000274
15.666667	0.000095
15.683333	0.000213
15.7	0.000042
15.716667	-0.000009
15.733333	0.000089
15.75	0.000208
15.766667	0.000216
15.783333	0.000044
15.8	-0.000057
15.816667	0.000021
15.833333	-0.000021
15.85	-0.000073
15.866667	-0.000095
15.883333	-0.000057
15.9	0.000071
15.916667	0.000018
15.933333	-0.000514
15.95	-0.000577
15.966667	-0.001139
15.983333	-0.001602
16	-0.002335
16.016667	-0.002778
16.033333	-0.000731
16.05	0.001216
16.066667	0.003233
16.083333	0.01077
16.1	0.023497
16.116667	0.033214
16.133333	0.0359
16.15	0.034537
16.166667	0.031223
16.183333	0.02865
16.2	0.026526
16.216667	0.024872
16.233333	0.023688
16.25	0.022644
16.266667	0.02165
16.283333	0.020646
16.3	0.019482
16.316667	0.018358
16.333333	0.017164
16.35	0.0164
16.366667	0.015625
16.383333	0.014981
16.4	0.014567
16.416667	0.014232
16.433333	0.013927
16.45	0.013513
16.466667	0.012978
16.483333	0.012633
16.5	0.012119
16.516667	0.011444
16.533333	0.010939
16.55	0.010434
16.566667	0.010049
16.583333	0.009574
16.6	0.008989
16.616667	0.008314
16.633333	0.007729
16.65	0.007184
16.666667	0.006639
16.683333	0.006194
16.7	0.005809
16.716667	0.005353
16.733333	0.004758
16.75	0.004053
16.766667	0.003437
16.783333	0.003072
16.8	0.002707
16.816667	0.002401
16.833333	0.002076
16.85	0.00206
16.866667	0.001975
16.883333	0.001839
16.9	0.001644
16.916667	0.001718
16.933333	0.001903
16.95	0.001987
16.966667	0.001842
16.983333	0.001676
17	0.00141
17.016667	0.001345
17.033333	0.001289
17.05	0.001084
17.066667	0.000908
17.083333	0.000912
17.1	0.000967
17.116667	0.000931
17.133333	0.000866
17.15	0.00099
17.166667	0.000935
17.183333	0.000829
17.2	0.000563
17.216667	0.000418
17.233333	0.000312
17.25	-0.000183
17.266667	-0.000519
17.283333	-0.000684
17.3	-0.00071
17.316667	-0.000525
17.333333	-0.000371
17.35	-0.000446
17.366667	-0.000582
17.383333	-0.000547
17.4	-0.000373
17.416667	-0.000228
17.433333	-0.000223
17.45	-0.000448
17.466667	-0.000724
17.483333	-0.000729
17.5	-0.000694
17.516667	-0.00054
17.533333	-0.000385
17.55	-0.00039
17.566667	-0.000405
17.583333	-0.00032
17.6	-0.000255
17.616667	-0.0001
17.633333	-0.000055
17.65	-0.00004
17.666667	0.000306
17.683333	0.000401
17.7	0.000476
17.716667	0.000501
17.733333	0.000407
17.75	0.000233
17.766667	0.000158
17.783333	0.000334
17.8	0.000489
17.816667	0.000495
17.833333	0.000471
17.85	0.000357
17.866667	0.000313
17.883333	0.000299
17.9	0.000305
17.916667	0.000381
17.933333	0.000486
17.95	0.000452
17.966667	0.000318
17.983333	0.000054
18	-0.00025
18.016667	-0.000414
18.033333	-0.000409
18.05	-0.000393
18.066667	-0.000368
18.083333	-0.000213
18.1	-0.000077
18.116667	-0.000012
18.133333	0.000012
18.15	0.000047
18.166667	-0.000059
18.183333	-0.000194
18.2	-0.00022
18.216667	-0.000236
18.233333	-0.000233
18.25	-0.00044
18.266667	-0.000416
18.283333	-0.000273
18.3	-0.00026
18.316667	-0.000308
18.333333	-0.000326
18.35	-0.000185
18.366667	-0.000143
18.383333	-0.000031
18.4	-0.0002
18.416667	-0.000439
18.433333	-0.000449
18.45	-0.000379
18.466667	-0.000109
18.483333	-0.000589
18.5	-0.001189
18.516667	-0.000269
18.533333	-0.001671
18.55	0.000028
18.566667	0.002926
18.583333	0.008845
18.6	0.014403
18.616667	0.023861
18.633333	0.027968
18.65	0.025696
18.666667	0.022073
18.683333	0.01988
18.7	0.018177
18.716667	0.017244
18.733333	0.01651
18.75	0.015996
18.766667	0.015692
18.783333	0.015248
18.8	0.014514
18.816667	0.013489
18.833333	0.012634
18.85	0.011969
18.866667	0.011434
18.883333	0.011239
18.9	0.010963
18.916667	0.010588
18.933333	0.010262
18.95	0.009816
18.966667	0.00937
18.983333	0.008884
19	0.008538
19.016667	0.008281
19.033333	0.007814
19.05	0.007338
19.066667	0.006651
19.083333	0.005964
19.1	0.005577
19.116667	0.00524
19.133333	0.004953
19.15	0.004675
19.166667	0.004598
19.183333	0.00435
19.2	0.004043
19.216667	0.003865
19.233333	0.003797
19.25	0.003709
19.266667	0.003601
19.283333	0.003523
19.3	0.003465
19.316667	0.003337
19.333333	0.003089
19.35	0.00278
19.366667	0.002592
19.383333	0.002284
19.4	0.002265
19.416667	0.002377
19.433333	0.002398
19.45	0.00218
19.466667	0.001771
19.483333	0.001503
19.5	0.001244
19.516667	0.001026
19.533333	0.000887
19.55	0.000748
19.566667	0.00053
19.583333	0.000291
19.6	0.000153
19.616667	-0.000026
19.633333	-0.000175
19.65	-0.000363
19.666667	-0.000402
19.683333	-0.00029
19.7	-0.000279
19.716667	-0.000187
19.733333	-0.000185
19.75	-0.000254
19.766667	-0.000342
19.783333	-0.00031
19.8	-0.000159
19.816667	-0.000127
19.833333	-0.000275
19.85	-0.000313
19.866667	-0.000311
19.883333	-0.000409
19.9	-0.000527
19.916667	-0.000605
19.933333	-0.000652
19.95	-0.000529
19.966667	-0.000297
19.983333	-0.000084
20	0.000048
20.016667	0.000181
20.033333	0.000275
20.05	0.000278
20.066667	0.000252
20.083333	0.000155
20.1	0.000109
20.116667	0.000143
20.133333	0.000078
20.15	0.000142
20.166667	0.000297
20.183333	0.000392
20.2	0.000517
20.216667	0.000652
20.233333	0.000639
20.25	0.000715
20.266667	0.000791
20.283333	0.000688
20.3	0.000324
20.316667	0.000131
20.333333	0.000009
20.35	-0.000203
20.366667	-0.000295
20.383333	-0.000188
20.4	-0.00016
20.416667	-0.000141
20.433333	-0.000102
20.45	-0.000163
20.466667	-0.000064
20.483333	-0.000174
20.5	-0.000155
20.516667	-0.000145
20.533333	-0.000195
20.55	-0.000195
20.566667	-0.000034
20.583333	0.000056
20.6	0.000157
20.616667	0.000358
20.633333	0.000609
20.65	0.000691
20.666667	0.000612
20.683333	0.000714
20.7	0.000746
20.716667	0.000698
20.733333	0.00068
20.75	0.000623
20.766667	0.000335
20.783333	0.000248
20.8	0.00003
20.816667	-0.000027
20.833333	-0.000124
20.85	-0.000142
20.866667	-0.000189
20.883333	-0.000356
20.9	-0.000683
20.916667	-0.00104
20.933333	-0.001078
20.95	-0.001665
20.966667	-0.002093
20.983333	-0.00144
21	0.000072
21.016667	0.000385
21.033333	0.000147
21.05	0.000169
21.066667	0.002491
21.083333	0.005083
21.1	0.008855
21.116667	0.011897
21.133333	0.012598
21.15	0.01121
21.166667	0.010172
21.183333	0.011123
21.2	0.010665
21.216667	0.009727
21.233333	0.008988
21.25	0.008669
21.266667	0.008481
21.283333	0.008402
21.3	0.008063
21.316667	0.007544
21.333333	0.006986
21.35	0.006397
21.366667	0.006138
21.383333	0.006199
21.4	0.00629
21.416667	0.006441
21.433333	0.006312
21.45	0.005992
21.466667	0.005783
21.483333	0.005714
21.5	0.005745
21.516667	0.005786
21.533333	0.005767
21.55	0.005548
21.566667	0.005328
21.583333	0.005049
21.6	0.00483
21.616667	0.004471
21.633333	0.004001
21.65	0.003622
21.666667	0.003303
21.683333	0.003114
21.7	0.002754
21.716667	0.002645
21.733333	0.002446
21.75	0.002207
21.766667	0.002087
21.783333	0.002048
21.8	0.002049
21.816667	0.00189
21.833333	0.001781
21.85	0.001492
21.866667	0.001243
21.883333	0.001204
21.9	0.001264
21.916667	0.001125
21.933333	0.001077
21.95	0.001018
21.966667	0.001049
21.983333	0.00109
22	0.001101
22.016667	0.001132
22.033333	0.001234
22.05	0.001135
22.066667	0.001116
22.083333	0.001158
22.1	0.001209
22.116667	0.001151
22.133333	0.000832
22.15	0.000784
22.166667	0.000656
22.183333	0.000598
22.2	0.000649
22.216667	0.000481
22.233333	0.000183
22.25	-0.000034
22.266667	0.000008
22.283333	-0.00005
22.3	-0.000158
22.316667	-0.000235
22.333333	-0.000273
22.35	-0.0003
22.366667	-0.000577
22.383333	-0.000795
22.4	-0.000962
22.416667	-0.001049
22.433333	-0.001076
22.45	-0.001033
22.466667	-0.000749
22.483333	-0.000646
22.5	-0.000593
22.516667	-0.000719
22.533333	-0.000955
22.55	-0.000892
22.566667	-0.000738
22.583333	-0.000554
22.6	-0.00063
22.616667	-0.000586
22.633333	-0.000371
22.65	-0.000246
22.666667	-0.000332
22.683333	-0.000307
22.7	-0.000052
22.716667	0.000233
22.733333	0.000548
22.75	0.000744
22.766667	0.000909
22.783333	0.000965
22.8	0.0011
22.816667	0.001246
22.833333	0.001232
22.85	0.001318
22.866667	0.001355
22.883333	0.001231
22.9	0.001168
22.916667	0.001204
22.933333	0.001362
22.95	0.001359
22.966667	0.001136
22.983333	0.001064
23	0.000981
23.016667	0.000628
23.033333	0.000417
23.05	0.000135
23.066667	-0.000096
23.083333	-0.000388
23.1	-0.00059
23.116667	-0.000841
23.133333	-0.001261
23.15	-0.001612
23.166667	-0.001723
23.183333	-0.001483
23.2	-0.001044
23.216667	-0.000644
23.233333	-0.000533
23.25	-0.000592
23.266667	-0.000682
23.283333	-0.000611
23.3	-0.00039
23.316667	-0.000089
23.333333	-0.000067
23.35	-0.000105
23.366667	-0.000043
23.383333	-0.000001
23.4	0.000251
23.416667	0.000933
23.433333	0.001336
23.45	0.000459
23.466667	-0.000187
23.483333	0.000096
23.5	0.000169
23.516667	0.000063
23.533333	0.000307
23.55	-0.000028
23.566667	0.001376
23.583333	0.00466
23.6	0.006785
23.616667	0.00944
23.633333	0.009575
23.65	0.01173
23.666667	0.011096
23.683333	0.005671
23.7	-0.000073
23.716667	-0.001538
23.733333	-0.000352
23.75	0.000294
23.766667	0.00065
23.783333	0.001237
23.8	0.001883
23.816667	0.002329
23.833333	0.002855
23.85	0.002892
23.866667	0.002929
23.883333	0.003305
23.9	0.003632
23.916667	0.003809
23.933333	0.004135
23.95	0.004232
23.966667	0.004389
23.983333	0.004676
24	0.004763
24.016667	0.00468
24.033333	0.004727
24.05	0.004724
24.066667	0.004631
24.083333	0.004508
24.1	0.004515
24.116667	0.004402
24.133333	0.003939
24.15	0.003525
24.166667	0.003092
24.183333	0.002829
24.2	0.002566
24.216667	0.002422
24.233333	0.002579
24.25	0.002445
24.266667	0.001892
24.283333	0.001308
24.3	0.001295
24.316667	0.001201
24.333333	0.000957
24.35	0.000803
24.366667	0.000418
24.383333	0.000154
24.4	-0.00002
24.416667	-0.000264
24.433333	-0.000589
24.45	-0.000774
24.466667	-0.000669
24.483333	-0.000414
24.5	-0.000469
24.516667	-0.000544
24.533333	-0.0006
24.55	-0.000876
24.566667	-0.000993
24.583333	-0.001009
24.6	-0.001035
24.616667	-0.001091
24.633333	-0.001038
24.65	-0.000745
24.666667	-0.000533
24.683333	-0.00018
24.7	0.000133
24.716667	0.000095
24.733333	0.000006
24.75	-0.000062
24.766667	0.000089
24.783333	0.00018
24.8	0.000181
24.816667	-0.000048
24.833333	-0.000018
24.85	0.000171
24.866667	0.000241
24.883333	0.00027
24.9	0.00052
24.916667	0.000729
24.933333	0.000716
24.95	0.000524
24.966667	0.000401
24.983333	0.000199
25	-0.000124
25.016667	-0.000477
25.033333	-0.000622
25.05	-0.000467
25.066667	-0.000392
25.083333	-0.000337
25.1	-0.000433
25.116667	-0.000518
25.133333	-0.000536
25.15	-0.000505
25.166667	-0.000583
25.183333	-0.000471
25.2	-0.000479
25.216667	-0.000398
25.233333	-0.00043
25.25	-0.000541
25.266667	-0.000603
25.283333	-0.000634
25.3	-0.000716
25.316667	-0.000678
25.333333	-0.000582
25.35	-0.000487
25.366667	-0.000491
25.383333	-0.000586
25.4	-0.000441
25.416667	-0.000246
25.433333	-0.000133
25.45	-0.00011
25.466667	0.000033
25.483333	0.000166
25.5	0.000298
25.516667	0.000331
25.533333	0.000452
25.55	0.000383
25.566667	0.000253
25.583333	0.000244
25.6	0.000345
25.616667	0.000366
25.633333	0.000335
25.65	0.000255
25.666667	0.000214
25.683333	0.000233
25.7	0.000253
25.716667	0.000212
25.733333	0.000021
25.75	-0.000131
25.766667	-0.000193
25.783333	-0.000144
25.8	-0.000266
25.816667	-0.000338
25.833333	-0.00028
25.85	-0.000263
25.866667	-0.000175
25.883333	-0.000097
25.9	-0.00022
25.916667	-0.000022
25.933333	0.000245
25.95	0.000502
25.966667	0.000779
25.983333	0.000957
26	0.001474
26.016667	0.002451
26.033333	0.002038
26.05	0.001425
26.066667	0.001583
26.083333	0.00376
26.1	0.005137
26.116667	0.004844
26.133333	0.004012
26.15	0.003849
26.166667	0.004407
26.183333	0.003614
26.2	0.002312
26.216667	0.001659
26.233333	0.001238
26.25	0.001486
26.266667	0.001734
26.283333	0.001812
26.3	0.00153
26.316667	0.001098
26.333333	0.000628
26.35	0.000367
26.366667	0.000476
26.383333	0.000665
26.4	0.000794
26.416667	0.001023
26.433333	0.001273
26.45	0.001614
26.466667	0.002034
26.483333	0.002504
26.5	0.002985
26.516667	0.003415
26.533333	0.003647
26.55	0.003789
26.566667	0.003961
26.583333	0.004012
26.6	0.004024
26.616667	0.003876
26.633333	0.00381
26.65	0.003724
26.666667	0.003737
26.683333	0.003751
26.7	0.003565
26.716667	0.003419
26.733333	0.003274
26.75	0.0032
26.766667	0.003066
26.783333	0.002832
26.8	0.002728
26.816667	0.002294
26.833333	0.001862
26.85	0.001551
26.866667	0.001489
26.883333	0.001367
26.9	0.001126
26.916667	0.000964
26.933333	0.000715
26.95	0.000376
26.966667	0.000067
26.983333	-0.000211
27	-0.0003
27.016667	-0.000309
27.033333	-0.000205
27.05	-0.000041
27.066667	0.000164
27.083333	0.000338
27.1	0.000622
27.116667	0.000736
27.133333	0.000524
27.15	0.000591
27.166667	0.000639
27.183333	0.000557
27.2	0.000514
27.216667	0.000422
27.233333	0.000193
27.25	0.000014
27.266667	-0.000064
27.283333	-0.000013
27.3	0.000108
27.316667	0.000089
27.333333	0.000194
27.35	0.000209
27.366667	0.000114
27.383333	0.000499
27.4	0.000634
27.416667	0.000759
27.433333	0.000717
27.45	0.000596
27.466667	0.000634
27.483333	0.000643
27.5	0.000852
27.516667	0.00098
27.533333	0.000832
27.55	0.000584
27.566667	0.000606
27.583333	0.000877
27.6	0.000609
27.616667	0.000571
27.633333	0.000635
27.65	0.00059
27.666667	0.000364
27.683333	-0.000032
27.7	0.000012
27.716667	-0.000014
27.733333	-0.000208
27.75	-0.000283
27.766667	-0.000367
27.783333	-0.000432
27.8	-0.000566
27.816667	-0.000901
27.833333	-0.001116
27.85	-0.00118
27.866667	-0.000975
27.883333	-0.000799
27.9	-0.000614
27.916667	-0.000288
27.933333	-0.000143
27.95	-0.000168
27.966667	-0.000184
27.983333	-0.000129
28	0.000096
28.016667	0.000121
28.033333	-0.000045
28.05	-0.000112
28.066667	-0.000238
28.083333	-0.000404
28.1	-0.000461
28.116667	-0.000217
28.133333	-0.000145
28.15	0.000038
28.166667	0.00022
28.183333	0.000172
28.2	0.000234
28.216667	0.000167
28.233333	0.000127
28.25	-0.000022
28.266667	-0.000032
28.283333	-0.000051
28.3	-0.000241
28.316667	-0.00024
28.333333	-0.000212
28.35	-0.000213
28.366667	-0.000255
28.383333	-0.000287
28.4	-0.000138
28.416667	-0.00018
28.433333	-0.000393
28.45	-0.000667
28.466667	-0.001001
28.483333	-0.001255
28.5	-0.000499
28.516667	-0.001013
28.533333	-0.001429
28.55	-0.001205
28.566667	-0.000311
28.583333	0.002173
28.6	0.003087
28.616667	0.002341
28.633333	0.001423
28.65	0.000954
28.666667	0.000906
28.683333	0.000228
28.7	0.000109
28.716667	0.000601
28.733333	0.001171
28.75	0.00149
28.766667	0.00176
28.783333	0.001929
28.8	0.001419
28.816667	0.000898
28.833333	0.001206
28.85	0.001533
28.866667	0.001831
28.883333	0.002128
28.9	0.002546
28.916667	0.003133
28.933333	0.003569
28.95	0.003894
28.966667	0.00434
28.983333	0.004845
29	0.004831
29.016667	0.004876
29.033333	0.00482
29.05	0.004774
29.066667	0.004657
29.083333	0.004431
29.1	0.004034
29.116667	0.003848
29.133333	0.00383
29.15	0.003952
29.166667	0.003973
29.183333	0.003965
29.2	0.003877
29.216667	0.003769
29.233333	0.003969
29.25	0.003939
29.266667	0.003789
29.283333	0.003819
29.3	0.003679
29.316667	0.003589
29.333333	0.003607
29.35	0.003476
29.366667	0.003284
29.383333	0.003002
29.4	0.003021
29.416667	0.003229
29.433333	0.003556
29.45	0.003583
29.466667	0.003509
29.483333	0.003416
29.5	0.003323
29.516667	0.00321
29.533333	0.003155
29.55	0.00319
29.566667	0.003295
29.583333	0.003151
29.6	0.002956
29.616667	0.002791
29.633333	0.002725
29.65	0.002569
29.666667	0.002343
29.683333	0.002386
29.7	0.00251
29.716667	0.002544
29.733333	0.002367
29.75	0.002409
29.766667	0.002391
29.783333	0.002314
29.8	0.002176
29.816667	0.002029
29.833333	0.00195
29.85	0.001891
29.866667	0.001822
29.883333	0.001633
29.9	0.001534
29.916667	0.001505
29.933333	0.001625
29.95	0.001735
29.966667	0.001845
29.983333	0.001935
30	0.001935
30.016667	0.001855
30.033333	0.001714
30.05	0.001673
30.066667	0.001631
30.083333	0.00146
30.1	0.001289
30.116667	0.001258
30.133333	0.001216
30.15	0.001153
30.166667	0.001021
30.183333	0.000909
30.2	0.000857
30.216667	0.000884
30.233333	0.001041
30.25	0.001218
30.266667	0.001395
30.283333	0.001261
30.3	0.001138
30.316667	0.001005
30.333333	0.001031
30.35	0.000807
30.366667	0.000632
30.383333	0.000668
30.4	0.000634
30.416667	0.00081
30.433333	0.001045
30.45	0.00107
30.466667	0.001065
30.483333	0.00115
30.5	0.001355
30.516667	0.00148
30.533333	0.001474
30.55	0.001419
30.566667	0.001353
30.583333	0.001397
30.6	0.001221
30.616667	0.001006
30.633333	0.000839
30.65	0.000853
30.666667	0.000807
30.683333	0.00086
30.7	0.000794
30.716667	0.000527
30.733333	0.0003
30.75	0.000043
30.766667	-0.000144
30.783333	-0.000241
30.8	-0.000078
30.816667	0.000055
30.833333	-0.000102
30.85	-0.00019
30.866667	-0.000367
30.883333	-0.000485
30.9	-0.000792
30.916667	-0.00046
30.933333	-0.000437
30.95	-0.000065
30.966667	0.000467
30.983333	0.000289
31	-0.000459
31.016667	-0.000927
31.033333	-0.001135
31.05	-0.001803
31.066667	-0.001191
31.083333	0.000841
31.1	0.002153
31.116667	0.001685
31.133333	-0.000063
31.15	-0.001401
31.166667	-0.001449
31.183333	-0.001527
31.2	-0.002725
31.216667	-0.003663
31.233333	-0.00347
31.25	-0.002938
31.266667	-0.002215
31.283333	-0.001843
31.3	-0.00225
31.316667	-0.002298
31.333333	-0.001804
31.35	-0.001671
31.366667	-0.001458
31.383333	-0.000955
31.4	-0.000272
31.416667	0.000542
31.433333	0.001105
31.45	0.00155
31.466667	0.001874
31.483333	0.002148
31.5	0.002182
31.516667	0.002096
31.533333	0.002131
31.55	0.002057
31.566667	0.001972
31.583333	0.002017
31.6	0.001973
31.616667	0.001968
31.633333	0.001854
31.65	0.001671
31.666667	0.001428
31.683333	0.001245
31.7	0.001012
31.716667	0.000569
31.733333	0.000327
31.75	0.000195
31.766667	0.000214
31.783333	0.000352
31.8	0.000341
31.816667	0.000439
31.833333	0.000529
31.85	0.0005
31.866667	0.000271
31.883333	0.000011
31.9	-0.000188
31.916667	-0.000168
31.933333	0.000084
31.95	0.000157
31.966667	0.00022
31.983333	0.000323
32	0.000506
32.016667	0.000759
32.033333	0.000823
32.05	0.000839
32.066667	0.000684
32.083333	0.000339
32.1	0.000215
32.116667	0.00012
32.133333	0.000137
32.15	0.000104
32.166667	0.000132
32.183333	0.00019
32.2	0.000408
32.216667	0.000545
32.233333	0.000444
32.25	0.000194
32.266667	-0.000056
32.283333	-0.000337
32.3	-0.000587
32.316667	-0.000627
32.333333	-0.000666
32.35	-0.000615
32.366667	-0.000473
32.383333	-0.000182
32.4	0.000049
32.416667	0.000141
32.433333	0.000223
32.45	0.000336
32.466667	0.000409
32.483333	0.000492
32.5	0.000545
32.516667	0.000478
32.533333	0.000291
32.55	0.000345
32.566667	0.000399
32.583333	0.000464
32.6	0.000588
32.616667	0.000622
32.633333	0.000726
32.65	0.000811
32.666667	0.000876
32.683333	0.000901
32.7	0.000686
32.716667	0.000571
32.733333	0.000465
32.75	0.00026
32.766667	0.000025
32.783333	-0.000411
32.8	-0.000686
32.816667	-0.000841
32.833333	-0.001177
32.85	-0.001304
32.866667	-0.001181
32.883333	-0.001127
32.9	-0.001104
32.916667	-0.001101
32.933333	-0.001018
32.95	-0.000607
32.966667	-0.000336
32.983333	-0.000324
33	-0.000453
33.016667	-0.000461
33.033333	-0.000591
33.05	-0.000582
33.066667	-0.000533
33.083333	-0.000323
33.1	-0.000044
33.116667	0.000226
33.133333	0.000294
33.15	0.000251
33.166667	0.000389
33.183333	0.000586
33.2	0.000434
33.216667	0.000291
33.233333	0.000267
33.25	0.000293
33.266667	0.000179
33.283333	0.000024
33.3	-0.00025
33.316667	-0.000254
33.333333	-0.00024
33.35	-0.000296
33.366667	-0.000302
33.383333	-0.000308
[truncated: 459 more rows]
