# Supplementary material for: The EF-hand domain of MINDY3 is a ubiquitin and RAD23 UBL-binding domain
Source: EMBO Rep. 2026 Jun 9;27(13):3604–31. doi: 10.1038/s44319-026-00825-1 (PMC13354579; doi:10.1038/s44319-026-00825-1)
Supplement: Supplementary file 4 — Source data Fig. 2 [file 44319_2026_825_MOESM4_ESM.zip › Figure 2/2H/raw_data.csv]

DP_X	DP_Y	Baseline_X	Baseline_Y	Fit_X	Fit_Y	NDH_X	NDH_Y
0.083333	0.000615					0.14393	-0.569749
0.1	0.000976					0.265163	-0.557599
0.116667	0.000767					0.387569	-0.466682
0.133333	0.000828					0.511148	-0.529738
0.15	0.000839					0.6359	-0.396468
0.166667	0.00077					0.761825	-0.453372
0.183333	0.000691					0.888923	-0.617941
0.2	0.000561					1.017195	-0.479223
0.216667	0.000532					1.146639	-0.486375
0.233333	0.000253					1.277257	-0.404292
0.25	-0.000026					1.409047	-0.580997
0.266667	-0.000096					1.542011	-0.580819
0.283333	-0.000066					1.676148	-0.63754
0.3	0.000134					1.811458	-0.46897
0.316667	0.000064					1.947941	-0.45394
0.333333	-0.000196
0.35	-0.000387
0.366667	-0.000508
0.383333	-0.00065
0.4	-0.000741
0.416667	-0.000673
0.433333	-0.000465
0.45	-0.000258
0.466667	-0.000221
0.483333	-0.000204
0.5	-0.000258
0.516667	-0.000081
0.533333	0.000004
0.55	-0.000092
0.566667	-0.000197
0.583333	-0.000393
0.6	-0.000568
0.616667	-0.000675
0.633333	-0.000523
0.65	-0.000391
0.666667	-0.000229
0.683333	-0.000107
0.7	-0.000066
0.716667	-0.000146
0.733333	-0.000146
0.75	-0.000186
0.766667	-0.000206
0.783333	-0.000297
0.8	-0.000219
0.816667	0.000039
0.833333	0.000027
0.85	-0.000055
0.866667	0.000182
0.883333	0.000478
0.9	0.000534
0.916667	0.000129
0.933333	-0.000085
0.95	0.000041
0.966667	0.000465
0.983333	0.000719
1	0.001473
1.016667	0.001497
1.033333	0.000501
1.05	-0.000667
1.066667	-0.001955
1.083333	-0.002623
1.1	-0.003351
1.116667	-0.003749
1.133333	-0.003488
1.15	-0.003158
1.166667	-0.002997
1.183333	-0.003417
1.2	-0.003577
1.216667	-0.003258
1.233333	-0.002649
1.25	-0.002361
1.266667	-0.002253
1.283333	-0.002095
1.3	-0.001797
1.316667	-0.00143
1.333333	-0.000934
1.35	-0.000158
1.366667	0.000129
1.383333	0.000235
1.4	0.000149
1.416667	-0.000066
1.433333	-0.000182
1.45	-0.000328
1.466667	-0.000513
1.483333	-0.00059
1.5	-0.000698
1.516667	-0.000906
1.533333	-0.000803
1.55	-0.000671
1.566667	-0.00047
1.583333	-0.000359
1.6	-0.000479
1.616667	-0.000509
1.633333	-0.000528
1.65	-0.000659
1.666667	-0.00073
1.683333	-0.000712
1.7	-0.000524
1.716667	-0.000325
1.733333	-0.000267
1.75	-0.000181
1.766667	-0.000155
1.783333	0.000031
1.8	0.000038
1.816667	-0.000106
1.833333	0.000118
1.85	0.000182
1.866667	0.000266
1.883333	0.000231
1.9	0.000165
1.916667	0.000247
1.933333	0.000349
1.95	0.000271
1.966667	0.000313
1.983333	0.000255
2	0.000197
2.016667	-0.000164
2.033333	-0.000594
2.05	-0.000704
2.066667	-0.000774
2.083333	-0.000835
2.1	-0.000917
2.116667	-0.000779
2.133333	-0.000752
2.15	-0.000964
2.166667	-0.000946
2.183333	-0.000841
2.2	-0.000875
2.216667	-0.0009
2.233333	-0.000904
2.25	-0.000759
2.266667	-0.000625
2.283333	-0.000632
2.3	-0.000638
2.316667	-0.000555
2.333333	-0.000402
2.35	-0.00039
2.366667	-0.000399
2.383333	-0.000278
2.4	-0.000227
2.416667	-0.000256
2.433333	-0.000256
2.45	-0.000427
2.466667	-0.000498
2.483333	-0.000489
2.5	-0.000381
2.516667	-0.000472
2.533333	-0.000576
2.55	-0.000649
2.566667	-0.000763
2.583333	-0.000716
2.6	-0.00053
2.616667	-0.000345
2.633333	-0.000131
2.65	-0.000097
2.666667	-0.000132
2.683333	-0.000048
2.7	0.000125
2.716667	0.000198
2.733333	0.00026
2.75	0.000023
2.766667	0.000125
2.783333	0.000337
2.8	0.000228
2.816667	0.000279
2.833333	0.00048
2.85	0.000311
2.866667	0.000182
2.883333	0.000302
2.9	0.000252
2.916667	0.000032
2.933333	-0.000129
2.95	-0.000019
2.966667	0.00016
2.983333	0.000049
3	0.000077
3.016667	0.000026
3.033333	0.000035
3.05	0.000043
3.066667	-0.000249
3.083333	-0.000212
3.1	0.000036
3.116667	-0.000076
3.133333	-0.000299
3.15	-0.000592
3.166667	-0.000535
3.183333	-0.000138
3.2	-0.007182
3.216667	-0.012845
3.233333	-0.020049
3.25	-0.024383
3.266667	-0.029467
3.283333	-0.034851
3.3	-0.037085
3.316667	-0.03344
3.333333	-0.026374
3.35	-0.021489
3.366667	-0.017293
3.383333	-0.015368
3.4	-0.013523
3.416667	-0.011498
3.433333	-0.009943
3.45	-0.007969
3.466667	-0.006354
3.483333	-0.004719
3.5	-0.002925
3.516667	-0.00132
3.533333	-0.001006
3.55	-0.000552
3.566667	-0.000407
3.583333	-0.000263
3.6	-0.000229
3.616667	0.000015
3.633333	0.000609
3.65	0.000553
3.666667	0.000597
3.683333	0.000651
3.7	0.000445
3.716667	0.000379
3.733333	0.000273
3.75	0.000007
3.766667	0.00002
3.783333	0.000014
3.8	-0.000142
3.816667	-0.000238
3.833333	-0.000374
3.85	-0.00047
3.866667	-0.000686
3.883333	-0.000542
3.9	-0.000429
3.916667	-0.000525
3.933333	-0.00049
3.95	-0.000486
3.966667	-0.000632
3.983333	-0.000858
4	-0.000564
4.016667	-0.00032
4.033333	-0.000095
4.05	-0.000221
4.066667	-0.000167
4.083333	-0.000102
4.1	-0.000177
4.116667	0.000037
4.133333	0.000452
4.15	0.000637
4.166667	0.000552
4.183333	0.000487
4.2	0.000482
4.216667	0.000357
4.233333	0.000323
4.25	0.000378
4.266667	0.000144
4.283333	-0.000071
4.3	-0.000245
4.316667	-0.000239
4.333333	-0.000033
4.35	0.000073
4.366667	0.000159
4.383333	0.000055
4.4	-0.000189
4.416667	-0.000273
4.433333	-0.000387
4.45	-0.00049
4.466667	-0.000514
4.483333	-0.000267
4.5	-0.000261
4.516667	-0.000354
4.533333	-0.000437
4.55	-0.00036
4.566667	-0.000224
4.583333	0.000013
4.6	0.00013
4.616667	0.000298
4.633333	0.000385
4.65	0.000382
4.666667	0.0003
4.683333	0.000427
4.7	0.000625
4.716667	0.000683
4.733333	0.000451
4.75	0.000579
4.766667	0.000407
4.783333	0.000116
4.8	-0.000095
4.816667	-0.000047
4.833333	0.000002
4.85	-0.000159
4.866667	-0.00058
4.883333	-0.000671
4.9	-0.000542
4.916667	-0.000363
4.933333	-0.000293
4.95	-0.000394
4.966667	-0.000424
4.983333	-0.000265
5	-0.000185
5.016667	-0.000286
5.033333	-0.000096
5.05	0.000154
5.066667	0.000505
5.083333	0.000545
5.1	0.000755
5.116667	0.000795
5.133333	0.000816
5.15	0.000487
5.166667	0.000218
5.183333	0.000119
5.2	0.0002
5.216667	0.000211
5.233333	0.000312
5.25	0.000054
5.266667	-0.000545
5.283333	-0.000933
5.3	-0.001122
5.316667	-0.00026
5.333333	0.001402
5.35	0.002884
5.366667	-0.002694
5.383333	-0.012663
5.4	-0.020201
5.416667	-0.023429
5.433333	-0.027287
5.45	-0.030275
5.466667	-0.031593
5.483333	-0.033071
5.5	-0.032999
5.516667	-0.028627
5.533333	-0.023025
5.55	-0.012283
5.566667	-0.012481
5.583333	-0.010769
5.6	-0.009107
5.616667	-0.007525
5.633333	-0.006363
5.65	-0.005341
5.666667	-0.004229
5.683333	-0.003488
5.7	-0.003276
5.716667	-0.002964
5.733333	-0.002243
5.75	-0.001441
5.766667	-0.00079
5.783333	-0.000159
5.8	0.000213
5.816667	0.000324
5.833333	0.000425
5.85	0.000546
5.866667	0.000387
5.883333	0.000328
5.9	0.000419
5.916667	0.000459
5.933333	0.000369
5.95	0.000199
5.966667	0.0003
5.983333	0.0003
6	0.00042
6.016667	0.000529
6.033333	0.000609
6.05	0.000508
6.066667	0.000428
6.083333	0.000487
6.1	0.000575
6.116667	0.000454
6.133333	0.000243
6.15	0.000111
6.166667	-0.000021
6.183333	0.000037
6.2	0.000185
6.216667	0.000002
6.233333	-0.00018
6.25	-0.000213
6.266667	-0.000296
6.283333	-0.00037
6.3	-0.000563
6.316667	-0.000617
6.333333	-0.00069
6.35	-0.000755
6.366667	-0.00088
6.383333	-0.000995
6.4	-0.001119
6.416667	-0.001204
6.433333	-0.00121
6.45	-0.001155
6.466667	-0.001011
6.483333	-0.000817
6.5	-0.000793
6.516667	-0.000508
6.533333	-0.000305
6.55	-0.000121
6.566667	0.000043
6.583333	0.000047
6.6	0.000172
6.616667	0.000046
6.633333	0.000151
6.65	0.000206
6.666667	0.00033
6.683333	0.000565
6.7	0.000811
6.716667	0.001128
6.733333	0.001324
6.75	0.001421
6.766667	0.001267
6.783333	0.001055
6.8	0.001144
6.816667	0.001073
6.833333	0.000812
6.85	0.00063
6.866667	0.000501
6.883333	0.000562
6.9	0.000713
6.916667	0.000785
6.933333	0.000466
6.95	0.000418
6.966667	0.000502
6.983333	0.000595
7	0.000599
7.016667	0.000382
7.033333	0.000256
7.05	0.000132
7.066667	0.000137
7.083333	0.000182
7.1	0.000238
7.116667	0.000173
7.133333	0.00027
7.15	0.000416
7.166667	0.000123
7.183333	0.00002
7.2	0.000036
7.216667	-0.000097
7.233333	-0.00034
7.25	-0.000513
7.266667	-0.000356
7.283333	-0.000009
7.3	0.000038
7.316667	-0.000145
7.333333	-0.000148
7.35	-0.000352
7.366667	-0.000705
7.383333	-0.001019
7.4	-0.001423
7.416667	-0.001137
7.433333	-0.001371
7.45	-0.001595
7.466667	-0.001819
7.483333	-0.002824
7.5	-0.00277
7.516667	-0.001245
7.533333	-0.00386
7.55	-0.008055
7.566667	-0.015731
7.583333	-0.022238
7.6	-0.024284
7.616667	-0.02764
7.633333	-0.028876
7.65	-0.030353
7.666667	-0.031031
7.683333	-0.029358
7.7	-0.023665
7.716667	-0.018432
7.733333	-0.01436
7.75	-0.007298
7.766667	-0.005576
7.783333	-0.004935
7.8	-0.003343
7.816667	-0.002421
7.833333	-0.00156
7.85	-0.000909
7.866667	-0.000588
7.883333	-0.000577
7.9	-0.000736
7.916667	-0.000346
7.933333	0.000044
7.95	0.000224
7.966667	0.000385
7.983333	0.000665
8	0.000644
8.016667	0.000514
8.033333	0.000333
8.05	0.000093
8.066667	-0.000208
8.083333	-0.000278
8.1	0
8.116667	0.000419
8.133333	0.000718
8.15	0.000707
8.166667	0.000896
8.183333	0.001234
8.2	0.001142
8.216667	0.001381
8.233333	0.001659
8.25	0.001507
8.266667	0.001415
8.283333	0.001353
8.3	0.0011
8.316667	0.001038
8.333333	0.001136
8.35	0.001453
8.366667	0.001661
8.383333	0.001638
8.4	0.001156
8.416667	0.000893
8.433333	0.00103
8.45	0.000887
8.466667	0.000934
8.483333	0.000901
8.5	0.000658
8.516667	0.000565
8.533333	0.000942
8.55	0.000848
8.566667	0.000805
8.583333	0.000572
8.6	0.000168
8.616667	0.000015
8.633333	0.000011
8.65	-0.000052
8.666667	-0.000476
8.683333	-0.000689
8.7	-0.000983
8.716667	-0.001176
8.733333	-0.00099
8.75	-0.000634
8.766667	-0.000317
8.783333	-0.000121
8.8	-0.000115
8.816667	-0.000159
8.833333	-0.000042
8.85	0.000194
8.866667	0.00062
8.883333	0.000776
8.9	0.000803
8.916667	0.001049
8.933333	0.001175
8.95	0.001371
8.966667	0.001318
8.983333	0.001214
9	0.00117
9.016667	0.001256
9.033333	0.001063
9.05	0.000989
9.066667	0.000775
9.083333	0.000541
9.1	0.000147
9.116667	0.000073
9.133333	0.000139
9.15	0.000224
9.166667	0.00005
9.183333	-0.000145
9.2	-0.000029
9.216667	-0.000135
9.233333	-0.000351
9.25	-0.000557
9.266667	-0.000553
9.283333	-0.000699
9.3	-0.000646
9.316667	-0.000244
9.333333	0.000068
9.35	0.0003
9.366667	0.000292
9.383333	0.000153
9.4	0.000262
9.416667	0.000091
9.433333	0.000251
9.45	-0.00008
9.466667	-0.000211
9.483333	-0.000405
9.5	-0.000559
9.516667	-0.000992
9.533333	-0.001146
9.55	-0.00114
9.566667	-0.001327
9.583333	-0.002024
9.6	-0.002442
9.616667	-0.002599
9.633333	-0.002566
9.65	-0.003216
9.666667	-0.003287
9.683333	-0.001867
9.7	-0.005178
9.716667	-0.007368
9.733333	-0.015551
9.75	-0.016624
9.766667	-0.019907
9.783333	-0.031531
9.8	-0.035134
9.816667	-0.034238
9.833333	-0.031234
9.85	-0.025889
9.866667	-0.020715
9.883333	-0.01677
9.9	-0.011806
9.916667	-0.009433
9.933333	-0.00697
9.95	-0.005207
9.966667	-0.004054
9.983333	-0.003221
10	-0.003159
10.016667	-0.003067
10.033333	-0.002635
10.05	-0.001803
10.066667	-0.001341
10.083333	-0.000979
10.1	-0.000837
10.116667	-0.000626
10.133333	-0.000444
10.15	-0.000292
10.166667	-0.00035
10.183333	-0.000128
10.2	-0.000076
10.216667	-0.000354
10.233333	-0.000282
10.25	-0.00002
10.266667	0.000013
10.283333	0.000326
10.3	0.000629
10.316667	0.000642
10.333333	0.000455
10.35	0.00036
10.366667	0.000594
10.383333	0.000668
10.4	0.000723
10.416667	0.000537
10.433333	0.000294
10.45	0.00041
10.466667	0.000347
10.483333	0.000133
10.5	0.00029
10.516667	0.000329
10.533333	0.000598
10.55	0.000537
10.566667	0.000456
10.583333	0.000156
10.6	0.000117
10.616667	0.00025
10.633333	0.000252
10.65	0.000365
10.666667	0.000377
10.683333	0.000422
10.7	0.000388
10.716667	0.000364
10.733333	0.000331
10.75	0.000297
10.766667	0.000355
10.783333	0.000385
10.8	0.000506
10.816667	0.000617
10.833333	0.000778
10.85	0.000968
10.866667	0.001043
10.883333	0.001099
10.9	0.000904
10.916667	0.000659
10.933333	0.000594
10.95	0.000423
10.966667	0.000142
10.983333	-0.000008
11	0.000081
11.016667	0.00014
11.033333	0.000342
11.05	0.000545
11.066667	0.000479
11.083333	0.000432
11.1	0.000135
11.116667	0.00001
11.133333	-0.000044
11.15	-0.000047
11.166667	0.000439
11.183333	0.000606
11.2	0.000833
11.216667	0.001022
11.233333	0.001551
11.25	0.00163
11.266667	0.001389
11.283333	0.001028
11.3	0.000718
11.316667	0.000169
11.333333	-0.000091
11.35	-0.0002
11.366667	-0.00006
11.383333	-0.000059
11.4	-0.000068
11.416667	-0.000468
11.433333	-0.000727
11.45	-0.000867
11.466667	-0.001247
11.483333	-0.001278
11.5	-0.001748
11.516667	-0.001789
11.533333	-0.00159
11.55	-0.001611
11.566667	-0.001474
11.583333	-0.001087
11.6	-0.000791
11.616667	-0.000834
11.633333	-0.000677
11.65	-0.000392
11.666667	-0.000348
11.683333	-0.000524
11.7	-0.000529
11.716667	-0.000605
11.733333	-0.000143
11.75	0.000269
11.766667	0.000301
11.783333	0.000033
11.8	-0.000585
11.816667	-0.001074
11.833333	-0.001284
11.85	0.000355
11.866667	-0.002155
11.883333	-0.010355
11.9	-0.021486
11.916667	-0.021949
11.933333	-0.024131
11.95	-0.029053
11.966667	-0.032276
11.983333	-0.030868
12	-0.029153
12.016667	-0.026267
12.033333	-0.021611
12.05	-0.016825
12.066667	-0.014329
12.083333	-0.011165
12.1	-0.008211
12.116667	-0.004616
12.133333	-0.001482
12.15	-0.000358
12.166667	-0.000195
12.183333	0.000078
12.2	0.000061
12.216667	0.000014
12.233333	0.000436
12.25	0.000818
12.266667	0.00094
12.283333	0.001112
12.3	0.001243
12.316667	0.001195
12.333333	0.001186
12.35	0.001256
12.366667	0.001507
12.383333	0.001838
12.4	0.002108
12.416667	0.002438
12.433333	0.002418
12.45	0.002128
12.466667	0.001608
12.483333	0.000997
12.5	0.000917
12.516667	0.001026
12.533333	0.001435
12.55	0.001534
12.566667	0.001314
12.583333	0.001313
12.6	0.001381
12.616667	0.00106
12.633333	0.000909
12.65	0.000618
12.666667	0.000536
12.683333	0.000695
12.7	0.001103
12.716667	0.001182
12.733333	0.00123
12.75	0.001079
12.766667	0.000637
12.783333	0.000356
12.8	0.000384
12.816667	0.000313
12.833333	0.000441
12.85	0.000509
12.866667	0.000738
12.883333	0.000827
12.9	0.000545
12.916667	0.000574
12.933333	0.000783
12.95	0.001012
12.966667	0.000711
12.983333	0.00035
13	0.000379
13.016667	0.000748
13.033333	0.000877
13.05	0.000477
13.066667	0.000516
13.083333	0.000456
13.1	0.000776
13.116667	0.000986
13.133333	0.000946
13.15	0.001046
13.166667	0.001267
13.183333	0.001367
13.2	0.001388
13.216667	0.001129
13.233333	0.000961
13.25	0.000842
13.266667	0.000873
13.283333	0.001045
13.3	0.001477
13.316667	0.00161
13.333333	0.001453
13.35	0.001385
13.366667	0.001278
13.383333	0.001192
13.4	0.001035
13.416667	0.001089
13.433333	0.001073
13.45	0.001027
13.466667	0.000832
13.483333	0.000737
13.5	0.000662
13.516667	0.000577
13.533333	0.000442
13.55	0.000347
13.566667	0.000282
13.583333	0.000177
13.6	0.000083
13.616667	-0.000272
13.633333	-0.000687
13.65	-0.000892
13.666667	-0.000957
13.683333	-0.000862
13.7	-0.000758
13.716667	-0.000733
13.733333	-0.000749
13.75	-0.000745
13.766667	-0.000612
13.783333	-0.000588
13.8	-0.000614
13.816667	-0.000622
13.833333	-0.00053
13.85	-0.000598
13.866667	-0.000805
13.883333	-0.000563
13.9	-0.000262
13.916667	0.000259
13.933333	0.000589
13.95	0.00025
13.966667	-0.000019
13.983333	-0.000729
14	-0.00101
14.016667	0.002479
14.033333	0.000518
14.05	-0.007822
14.066667	-0.014313
14.083333	-0.020916
14.1	-0.023648
14.116667	-0.03233
14.133333	-0.034802
14.15	-0.033534
14.166667	-0.032127
14.183333	-0.027541
14.2	-0.022264
14.216667	-0.018287
14.233333	-0.014341
14.25	-0.007335
14.266667	-0.006
14.283333	-0.004374
14.3	-0.003679
14.316667	-0.002773
14.333333	-0.002209
14.35	-0.002114
14.366667	-0.00202
14.383333	-0.001796
14.4	-0.001252
14.416667	-0.000758
14.433333	-0.000325
14.45	0.000039
14.466667	0.000362
14.483333	0.000625
14.5	0.000828
14.516667	0.00085
14.533333	0.001222
14.55	0.001385
14.566667	0.001417
14.583333	0.001699
14.6	0.00191
14.616667	0.002061
14.633333	0.002423
14.65	0.002564
14.666667	0.002355
14.683333	0.002066
14.7	0.002026
14.716667	0.001866
14.733333	0.001617
14.75	0.001587
14.766667	0.001307
14.783333	0.000907
14.8	0.000856
14.816667	0.000906
14.833333	0.000815
14.85	0.000865
14.866667	0.000754
14.883333	0.000962
14.9	0.000771
14.916667	0.0008
14.933333	0.000839
14.95	0.000567
14.966667	0.000425
14.983333	0.000413
15	0.000121
15.016667	-0.00002
15.033333	0.000077
15.05	0.000205
15.066667	0.000162
15.083333	0.00005
15.1	-0.000063
15.116667	-0.000285
15.133333	-0.000268
15.15	-0.000261
15.166667	-0.000294
15.183333	-0.000357
15.2	-0.00054
15.216667	-0.000614
15.233333	-0.000567
15.25	-0.000501
15.266667	-0.000604
15.283333	-0.000577
15.3	-0.000501
15.316667	-0.000424
15.333333	-0.000367
15.35	-0.000371
15.366667	-0.000354
15.383333	-0.000277
15.4	-0.00019
15.416667	-0.000203
15.433333	-0.000216
15.45	-0.000279
15.466667	-0.00026
15.483333	-0.000352
15.5	-0.000353
15.516667	-0.000215
15.533333	0.000083
15.55	0.000243
15.566667	0.000344
15.583333	0.000504
15.6	0.000755
15.616667	0.000885
15.633333	0.000987
15.65	0.001101
15.666667	0.001534
15.683333	0.001868
15.7	0.001971
15.716667	0.001555
15.733333	0.001072
15.75	0.001009
15.766667	0.001186
15.783333	0.001462
15.8	0.001299
15.816667	0.000959
15.833333	0.000678
15.85	0.000348
15.866667	0.000138
15.883333	-0.000303
15.9	-0.000671
15.916667	-0.00085
15.933333	-0.001098
15.95	-0.001026
15.966667	-0.000854
15.983333	-0.000762
16	-0.000679
16.016667	-0.000495
16.033333	-0.000432
16.05	-0.000699
16.066667	-0.000635
16.083333	-0.000651
16.1	-0.000497
16.116667	-0.000183
16.133333	-0.000008
16.15	0.000066
16.166667	0.000261
16.183333	-0.000053
16.2	0.000042
16.216667	-0.006503
16.233333	-0.016268
16.25	-0.022311
16.266667	-0.020715
16.283333	-0.030959
16.3	-0.036903
16.316667	-0.037727
16.333333	-0.03643
16.35	-0.029152
16.366667	-0.022435
16.383333	-0.021218
16.4	-0.018191
16.416667	-0.014633
16.433333	-0.011955
16.45	-0.009307
16.466667	-0.007828
16.483333	-0.006
16.5	-0.005552
16.516667	-0.005503
16.533333	-0.004923
16.55	-0.004584
16.566667	-0.004065
16.583333	-0.003396
16.6	-0.002896
16.616667	-0.002786
16.633333	-0.002376
16.65	-0.002156
16.666667	-0.001685
16.683333	-0.001615
16.7	-0.001394
16.716667	-0.001263
16.733333	-0.000932
16.75	-0.000391
16.766667	-0.000189
16.783333	0.000083
16.8	0.000345
16.816667	0.000197
16.833333	0.000259
16.85	0.000561
16.866667	0.000944
16.883333	0.000997
16.9	0.00082
16.916667	0.000712
16.933333	0.000545
16.95	0.000429
16.966667	0.000453
16.983333	0.000647
17	0.001
17.016667	0.001154
17.033333	0.001309
17.05	0.001193
17.066667	0.001158
17.083333	0.001072
17.1	0.001087
17.116667	0.000972
17.133333	0.000848
17.15	0.000603
17.166667	0.000349
17.183333	0.000414
17.2	0.00054
17.216667	0.000406
17.233333	0.000263
17.25	0.000339
17.266667	0.000475
17.283333	0.000252
17.3	0.000239
17.316667	0.000356
17.333333	0.000223
17.35	0.000181
17.366667	0.000008
17.383333	-0.000194
17.4	-0.000026
17.416667	0.000151
17.433333	0.000129
17.45	-0.000053
17.466667	0.000216
17.483333	0.000344
17.5	0.000432
17.516667	0.000391
17.533333	0.000369
17.55	0.000478
17.566667	0.000517
17.583333	0.000345
17.6	0.000214
17.616667	0.000173
17.633333	0.000481
17.65	0.00052
17.666667	0.000558
17.683333	0.000497
17.7	0.000516
17.716667	0.000534
17.733333	0.000372
17.75	0.00034
17.766667	0.000298
17.783333	0.000185
17.8	0.000123
17.816667	-0.000061
17.833333	-0.000234
17.85	-0.000258
17.866667	-0.000282
17.883333	-0.000335
17.9	-0.000612
17.916667	-0.000748
17.933333	-0.000964
17.95	-0.00113
17.966667	-0.000936
17.983333	-0.001004
18	-0.000933
18.016667	-0.000623
18.033333	-0.000532
18.05	-0.000661
18.066667	-0.000712
18.083333	-0.000704
18.1	-0.000406
18.116667	-0.000479
18.133333	-0.000951
18.15	-0.000844
18.166667	-0.00069
18.183333	-0.000225
18.2	0.000199
18.216667	0.000304
18.233333	0.000558
18.25	0.00021
18.266667	-0.000209
18.283333	-0.000557
18.3	0.000275
18.316667	0.001157
18.333333	0.000696
18.35	-0.001335
18.366667	-0.001925
18.383333	-0.007656
18.4	-0.012447
18.416667	-0.019759
18.433333	-0.022132
18.45	-0.031925
18.466667	-0.035377
18.483333	-0.03406
18.5	-0.032224
18.516667	-0.029109
18.533333	-0.021793
18.55	-0.016248
18.566667	-0.013062
18.583333	-0.010447
18.6	-0.009053
18.616667	-0.007709
18.633333	-0.006185
18.65	-0.005411
18.666667	-0.004577
18.683333	-0.003454
18.7	-0.002541
18.716667	-0.001709
18.733333	-0.001026
18.75	-0.000373
18.766667	0.00007
18.783333	0.000142
18.8	-0.000046
18.816667	0.000036
18.833333	0.000348
18.85	0.00061
18.866667	0.000642
18.883333	0.000754
18.9	0.000656
18.916667	0.000788
18.933333	0.000839
18.95	0.000601
18.966667	0.000613
18.983333	0.000625
19	0.000697
19.016667	0.000948
19.033333	0.00094
19.05	0.001203
19.066667	0.001475
19.083333	0.001797
19.1	0.002009
19.116667	0.002102
19.133333	0.002234
19.15	0.002087
19.166667	0.00209
19.183333	0.001702
19.2	0.001686
19.216667	0.00151
19.233333	0.001283
19.25	0.000977
19.266667	0.000621
19.283333	0.000405
19.3	0.00057
19.316667	0.000596
19.333333	0.000561
19.35	0.000616
19.366667	0.000681
19.383333	0.000518
19.4	0.000425
19.416667	0.000572
19.433333	0.000668
19.45	0.000896
19.466667	0.001154
19.483333	0.001233
19.5	0.001302
19.516667	0.001311
19.533333	0.001229
19.55	0.00123
19.566667	0.001211
19.583333	0.001242
19.6	0.001173
19.616667	0.000924
19.633333	0.000746
19.65	0.000609
19.666667	0.000422
19.683333	0.000285
19.7	0.000157
19.716667	-0.000019
19.733333	-0.000045
19.75	-0.000081
19.766667	-0.000208
19.783333	-0.000504
19.8	-0.0006
19.816667	-0.000606
19.833333	-0.000691
19.85	-0.000717
19.866667	-0.000433
19.883333	-0.000429
19.9	-0.000515
19.916667	-0.000442
19.933333	-0.000528
19.95	-0.000534
19.966667	-0.00052
19.983333	-0.000477
20	-0.000554
20.016667	-0.000431
20.033333	-0.000448
20.05	-0.000475
20.066667	-0.000372
20.083333	-0.00027
20.1	-0.000238
20.116667	-0.000316
20.133333	-0.000463
20.15	-0.000462
20.166667	-0.00059
20.183333	-0.000659
20.2	-0.000597
20.216667	-0.000436
20.233333	-0.000335
20.25	-0.000304
20.266667	-0.000053
20.283333	0.000188
20.3	0.000269
20.316667	0.00038
20.333333	0.000361
20.35	0.000351
20.366667	0.000312
20.383333	0.000273
20.4	0.000294
20.416667	0.000605
20.433333	0.000806
20.45	0.000917
20.466667	0.000748
20.483333	-0.000131
20.5	-0.00081
20.516667	-0.001269
20.533333	-0.002107
20.55	-0.005846
20.566667	-0.012595
20.583333	-0.016213
20.6	-0.020741
20.616667	-0.0252
20.633333	-0.033808
20.65	-0.035687
20.666667	-0.033925
20.683333	-0.027323
20.7	-0.024681
20.716667	-0.020789
20.733333	-0.017408
20.75	-0.014086
20.766667	-0.009144
20.783333	-0.006472
20.8	-0.0048
20.816667	-0.004018
20.833333	-0.003546
20.85	-0.002773
20.866667	-0.002081
20.883333	-0.001519
20.9	-0.001177
20.916667	-0.000335
20.933333	-0.000102
20.95	-0.00017
20.966667	0.000072
20.983333	0.000254
21	0.000247
21.016667	0.000169
21.033333	0.000421
21.05	0.000714
21.066667	0.000966
21.083333	0.001378
21.1	0.001461
21.116667	0.001283
21.133333	0.001175
21.15	0.000988
21.166667	0.00098
21.183333	0.001002
21.2	0.000945
21.216667	0.001137
21.233333	0.001409
21.25	0.001841
21.266667	0.002054
21.283333	0.002016
21.3	0.001628
21.316667	0.00138
21.333333	0.001513
21.35	0.001415
21.366667	0.001047
21.383333	0.000589
21.4	0.000671
21.416667	0.000763
21.433333	0.000755
21.45	0.000857
21.466667	0.000929
21.483333	0.000781
21.5	0.000983
21.516667	0.000895
21.533333	0.000857
21.55	0.001109
21.566667	0.00107
21.583333	0.000652
21.6	0.000474
21.616667	0.000336
21.633333	0.000117
21.65	-0.000011
21.666667	-0.00036
21.683333	-0.000579
21.7	-0.000217
21.716667	0.000234
21.733333	0.000085
21.75	0.000136
21.766667	-0.000152
21.783333	-0.000511
21.8	-0.00025
21.816667	-0.00026
21.833333	-0.000099
21.85	-0.000248
21.866667	-0.000697
21.883333	-0.000516
21.9	-0.000236
21.916667	0.000034
21.933333	-0.000195
21.95	-0.000725
21.966667	-0.000714
21.983333	-0.000835
22	-0.000995
22.016667	-0.000865
22.033333	-0.000075
22.05	0.000185
22.066667	-0.000075
22.083333	0.000004
22.1	0.000394
22.116667	0.000943
22.133333	0.000843
22.15	0.000322
22.166667	-0.000119
22.183333	-0.00032
22.2	-0.000381
22.216667	-0.000412
22.233333	-0.000774
22.25	-0.000485
22.266667	-0.000337
22.283333	-0.000288
22.3	-0.00026
22.316667	-0.000182
22.333333	-0.000134
22.35	-0.000086
22.366667	-0.000118
22.383333	-0.00016
22.4	0.000028
22.416667	0.000196
22.433333	0.000304
22.45	0.000572
22.466667	0.00073
22.483333	0.000848
22.5	0.000846
22.516667	0.000594
22.533333	0.000281
22.55	0.000059
22.566667	-0.000083
22.583333	-0.000095
22.6	-0.000247
22.616667	-0.000279
22.633333	-0.000481
22.65	-0.000853
22.666667	-0.002135
22.683333	-0.003937
22.7	-0.0033
22.716667	-0.007402
22.733333	-0.013994
22.75	-0.019806
22.766667	-0.023828
22.783333	-0.02633
22.8	-0.031623
22.816667	-0.031855
22.833333	-0.031427
22.85	-0.02892
22.866667	-0.024922
22.883333	-0.019774
22.9	-0.014076
22.916667	-0.009139
22.933333	-0.006721
22.95	-0.005754
22.966667	-0.004926
22.983333	-0.003718
23	-0.002591
23.016667	-0.001993
23.033333	-0.001256
23.05	-0.000809
23.066667	0.000169
23.083333	0.000956
23.1	0.001364
23.116667	0.002131
23.133333	0.002748
23.15	0.002676
23.166667	0.002883
23.183333	0.00385
23.2	0.002708
23.216667	0.000515
23.233333	0.000082
23.25	0.000759
23.266667	0.001666
23.283333	0.001723
23.3	0.00161
23.316667	0.001827
23.333333	0.001914
23.35	0.001731
23.366667	0.001408
23.383333	0.001075
23.4	0.001132
23.416667	0.001249
23.433333	0.001356
23.45	0.001612
23.466667	0.001659
23.483333	0.001476
23.5	0.001322
23.516667	0.001189
23.533333	0.000995
23.55	0.000842
23.566667	0.000768
23.583333	0.000585
23.6	0.000441
23.616667	0.000498
23.633333	0.000674
23.65	0.00103
23.666667	0.001516
23.683333	0.001713
23.7	0.001709
23.716667	0.001875
23.733333	0.002071
23.75	0.002007
23.766667	0.002193
23.783333	0.002099
23.8	0.001835
23.816667	0.00154
23.833333	0.001156
23.85	0.001252
23.866667	0.001338
23.883333	0.000983
23.9	0.000779
23.916667	0.000204
23.933333	0.00024
23.95	0.000345
23.966667	0.000281
23.983333	0.000356
24	0.000401
24.016667	0.000317
24.033333	0.000112
24.05	-0.000063
24.066667	-0.000108
24.083333	-0.000183
24.1	0.000072
24.116667	0.000217
24.133333	0.000302
24.15	0.000446
24.166667	0.000281
24.183333	0.000186
24.2	0.00009
24.216667	-0.000015
24.233333	-0.000131
24.25	-0.000357
24.266667	-0.000643
24.283333	-0.000718
24.3	-0.000714
24.316667	-0.00067
24.333333	-0.000467
24.35	-0.000413
24.366667	-0.00043
24.383333	-0.000316
24.4	-0.000272
24.416667	-0.000349
24.433333	-0.000486
24.45	-0.000473
24.466667	-0.000399
24.483333	-0.000276
24.5	0.000077
24.516667	0.000331
24.533333	0.000134
24.55	0.000257
24.566667	0.000251
24.583333	0.000264
24.6	0.000238
24.616667	0.000162
24.633333	0.000386
24.65	0.00047
24.666667	0.000694
24.683333	0.000778
24.7	0.000703
24.716667	0.000118
24.733333	0.000622
24.75	0.000057
24.766667	-0.000297
24.783333	0.000148
24.8	0.000434
24.816667	-0.000311
24.833333	-0.002075
24.85	-0.001579
24.866667	-0.001382
24.883333	-0.007596
24.9	-0.012709
24.916667	-0.018063
24.933333	-0.019306
24.95	-0.026329
24.966667	-0.035231
24.983333	-0.040124
25	-0.038417
25.016667	-0.030669
25.033333	-0.024541
25.05	-0.020603
25.066667	-0.018795
25.083333	-0.016496
25.1	-0.012058
25.116667	-0.010309
25.133333	-0.00866
25.15	-0.007101
25.166667	-0.006223
25.183333	-0.005593
25.2	-0.005004
25.216667	-0.004414
25.233333	-0.003755
25.25	-0.003475
25.266667	-0.002896
25.283333	-0.002355
25.3	-0.001835
25.316667	-0.001155
25.333333	-0.000855
25.35	-0.000464
25.366667	-0.000164
25.383333	0.000277
25.4	0.000528
25.416667	0.000709
25.433333	0.00099
25.45	0.001121
25.466667	0.001403
25.483333	0.001674
25.5	0.001775
25.516667	0.001657
25.533333	0.001529
25.55	0.001741
25.566667	0.002052
25.583333	0.002094
25.6	0.002196
25.616667	0.002269
25.633333	0.002251
25.65	0.002123
25.666667	0.001916
25.683333	0.001568
25.7	0.001491
25.716667	0.001264
25.733333	0.001046
25.75	0.000899
25.766667	0.000942
25.783333	0.000705
25.8	0.000688
25.816667	0.000742
25.833333	0.000615
25.85	0.000638
25.866667	0.000551
25.883333	0.000345
25.9	-0.000012
25.916667	-0.000258
25.933333	-0.000434
25.95	-0.000581
25.966667	-0.000587
25.983333	-0.000613
26	-0.000719
26.016667	-0.000635
26.033333	-0.000411
26.05	-0.000107
26.066667	-0.000043
26.083333	0.000001
26.1	-0.000215
26.116667	-0.00034
26.133333	-0.000376
26.15	-0.000381
26.166667	-0.000186
26.183333	0.000028
26.2	-0.000157
26.216667	0.000168
26.233333	0.000314
26.25	0.000319
26.266667	0.000415
26.283333	0.00054
26.3	0.000916
26.316667	0.000793
26.333333	0.000539
26.35	0.000326
26.366667	0.000393
26.383333	0.000439
26.4	0.000647
26.416667	0.000794
26.433333	0.000912
26.45	0.00116
26.466667	0.000838
26.483333	0.000636
26.5	0.000204
26.516667	-0.000137
26.533333	-0.000199
26.55	-0.000371
26.566667	-0.000352
26.583333	-0.000593
26.6	-0.000545
26.616667	-0.000446
26.633333	-0.000688
26.65	-0.000759
26.666667	-0.000731
26.683333	-0.001052
26.7	-0.000834
26.716667	-0.000466
26.733333	-0.000557
26.75	-0.000769
26.766667	-0.000691
26.783333	-0.000323
26.8	-0.000035
26.816667	0.000543
26.833333	0.000511
26.85	0.000719
26.866667	0.000637
26.883333	0.000445
26.9	0.000163
26.916667	0.00016
26.933333	-0.000102
26.95	-0.000004
26.966667	0.000374
26.983333	-0.000638
27	-0.001011
27.016667	-0.003133
27.033333	-0.004435
27.05	-0.006407
27.066667	-0.01458
27.083333	-0.020242
27.1	-0.023834
27.116667	-0.025787
27.133333	-0.033369
27.15	-0.033932
27.166667	-0.032754
27.183333	-0.030107
27.2	-0.025349
27.216667	-0.020802
27.233333	-0.017245
27.25	-0.012437
27.266667	-0.00978
27.283333	-0.008033
27.3	-0.006396
27.316667	-0.005459
27.333333	-0.004542
27.35	-0.003565
27.366667	-0.002718
27.383333	-0.002451
27.4	-0.002275
27.416667	-0.001998
27.433333	-0.001491
27.45	-0.000735
27.466667	-0.000388
27.483333	-0.000002
27.5	0.000054
27.516667	-0.000179
27.533333	-0.000313
27.55	-0.000277
27.566667	0.000099
27.583333	0.000185
27.6	0.000051
27.616667	-0.000224
27.633333	-0.000568
27.65	-0.000423
27.666667	-0.000177
27.683333	0.000018
27.7	0.000053
27.716667	-0.000022
27.733333	0.000293
27.75	0.000578
27.766667	0.000323
27.783333	0.000108
27.8	-0.000058
27.816667	0.000107
27.833333	0.000331
27.85	0.000495
27.866667	0.00025
27.883333	0.000353
27.9	0.000357
27.916667	0.000411
27.933333	0.000424
27.95	0.000488
27.966667	0.000341
27.983333	0.000234
28	0.000047
28.016667	-0.00002
28.033333	0.000173
28.05	0.000176
28.066667	0.000058
28.083333	0.0002
28.1	0.000452
28.116667	0.000375
28.133333	0.000197
28.15	-0.000052
28.166667	-0.000161
28.183333	-0.000509
28.2	-0.000798
28.216667	-0.000787
28.233333	-0.000756
28.25	-0.000646
28.266667	-0.000505
28.283333	-0.000345
28.3	-0.000025
28.316667	0.000115
28.333333	0.000175
28.35	0.000214
28.366667	-0.000056
28.383333	-0.000256
28.4	-0.000287
28.416667	0.000012
28.433333	0.000221
28.45	0.0002
28.466667	0.000459
28.483333	0.000658
28.5	0.001027
28.516667	0.001015
28.533333	0.001004
28.55	0.000823
28.566667	0.000701
28.583333	0.0006
28.6	0.000548
28.616667	0.000546
28.633333	0.000514
28.65	0.000363
28.666667	0.00014
28.683333	0.000098
28.7	-0.000175
28.716667	-0.000457
28.733333	-0.0007
28.75	-0.000763
28.766667	-0.001027
28.783333	-0.000911
28.8	-0.001055
28.816667	-0.001098
28.833333	-0.000903
28.85	-0.000888
28.866667	-0.000904
28.883333	-0.001129
28.9	-0.001134
28.916667	-0.00107
28.933333	-0.000857
28.95	-0.000633
28.966667	-0.00039
28.983333	-0.000266
29	-0.000023
29.016667	0.0002
29.033333	0.000492
29.05	0.000705
29.066667	0.000758
29.083333	0.001021
29.1	0.001143
29.116667	0.001296
29.133333	0.001729
29.15	0.002122
29.166667	0.002424
29.183333	0.002887
29.2	0.00172
29.216667	-0.003887
29.233333	-0.013814
29.25	-0.021101
29.266667	-0.023067
29.283333	-0.026094
29.3	-0.031421
29.316667	-0.036277
29.333333	-0.036424
29.35	-0.03357
29.366667	-0.027887
29.383333	-0.022683
29.4	-0.017459
29.416667	-0.016325
29.433333	-0.010881
29.45	-0.009707
29.466667	-0.008323
29.483333	-0.006728
29.5	-0.005254
29.516667	-0.00432
29.533333	-0.003715
29.55	-0.00304
29.566667	-0.002705
29.583333	-0.00251
29.6	-0.001915
29.616667	-0.001609
29.633333	-0.001324
29.65	-0.000978
29.666667	-0.000693
29.683333	-0.000477
29.7	-0.000471
29.716667	-0.000664
29.733333	-0.000678
29.75	-0.000771
29.766667	-0.000855
29.783333	-0.000878
29.8	-0.000961
29.816667	-0.001304
29.833333	-0.001466
29.85	-0.001339
29.866667	-0.001382
29.883333	-0.001163
29.9	-0.001125
29.916667	-0.000867
29.933333	-0.000748
29.95	-0.00054
29.966667	-0.000401
29.983333	-0.000021
30	0.000148
30.016667	-0.000063
30.033333	-0.000393
30.05	-0.000403
30.066667	-0.000373
30.083333	-0.000302
30.1	-0.000052
30.116667	-0.000221
30.133333	-0.00038
30.15	-0.000258
30.166667	-0.000147
30.183333	-0.000125
30.2	-0.000363
30.216667	-0.000301
30.233333	-0.000388
30.25	-0.000615
30.266667	-0.000792
30.283333	-0.000649
30.3	-0.000476
30.316667	-0.000171
30.333333	-0.000137
30.35	-0.000122
30.366667	0.000032
30.383333	0.000167
30.4	0.000222
30.416667	0.000108
30.433333	-0.000006
30.45	0.00003
30.466667	-0.000004
30.483333	0.000143
30.5	0.000361
30.516667	0.000538
30.533333	0.000506
30.55	0.000503
30.566667	0.000531
30.583333	0.00069
30.6	0.000619
30.616667	0.000578
30.633333	0.000637
30.65	0.000576
30.666667	0.000406
30.683333	0.000387
30.7	0.000257
30.716667	0.000227
30.733333	0.000177
30.75	0.000038
30.766667	0.000019
30.783333	-0.00007
30.8	-0.00014
30.816667	-0.000229
30.833333	-0.000268
30.85	-0.000247
30.866667	-0.000356
30.883333	-0.000495
30.9	-0.000554
30.916667	-0.000744
30.933333	-0.000583
30.95	-0.000383
30.966667	-0.000552
30.983333	-0.000512
31	-0.000562
31.016667	-0.000442
31.033333	-0.000232
31.05	-0.000153
31.066667	-0.000333
31.083333	-0.000363
31.1	-0.000454
31.116667	-0.000805
31.133333	-0.000566
31.15	-0.000257
31.166667	0.000002
31.183333	-0.00033
31.2	-0.000532
31.216667	-0.000493
31.233333	-0.000125
31.25	0.000243
31.266667	0.000601
31.283333	0.001269
31.3	0.001678
31.316667	0.001566
31.333333	0.001384
31.35	0.002561
31.366667	0.004379
31.383333	0.001337
31.4	-0.005855
31.416667	-0.017797
31.433333	-0.02294
31.45	-0.023212
31.466667	-0.032754
31.483333	-0.035376
31.5	-0.035089
31.516667	-0.033361
31.533333	-0.027014
31.55	-0.019966
31.566667	-0.015649
31.583333	-0.011681
31.6	-0.008563
31.616667	-0.006036
31.633333	-0.004789
31.65	-0.003651
31.666667	-0.002954
31.683333	-0.002406
31.7	-0.002159
31.716667	-0.001692
31.733333	-0.001194
31.75	-0.000697
31.766667	-0.00017
31.783333	0.000308
31.8	0.000575
31.816667	0.000602
31.833333	0.0008
31.85	0.000977
31.866667	0.000954
31.883333	0.000951
31.9	0.000979
31.916667	0.001026
31.933333	0.001013
31.95	0.00114
31.966667	0.001148
31.983333	0.001175
32	0.001102
32.016667	0.000939
32.033333	0.000936
32.05	0.001014
32.066667	0.001081
32.083333	0.000868
32.1	0.000745
32.116667	0.000542
32.133333	0.00037
32.15	0.000427
32.166667	0.000264
32.183333	0.000231
32.2	0.000159
32.216667	0.000066
32.233333	-0.000107
32.25	-0.00037
32.266667	-0.000472
32.283333	-0.000265
32.3	-0.000118
32.316667	-0.000111
32.333333	0.000077
32.35	0.000114
32.366667	-0.000179
32.383333	-0.000191
32.4	-0.000084
32.416667	-0.000076
32.433333	0.000101
32.45	0.000288
32.466667	0.000296
32.483333	0.000323
32.5	0.000401
32.516667	0.000618
32.533333	0.000836
32.55	0.000903
32.566667	0.000841
32.583333	0.000858
32.6	0.000756
32.616667	0.000523
32.633333	0.000421
32.65	0.000348
32.666667	0.000145
32.683333	0.000172
32.7	0.000218
32.716667	0.000165
32.733333	0.000092
32.75	-0.000012
32.766667	-0.000017
32.783333	-0.000221
32.8	-0.000515
32.816667	-0.0007
32.833333	-0.000976
32.85	-0.001062
32.866667	-0.001018
32.883333	-0.001205
32.9	-0.001461
32.916667	-0.001509
32.933333	-0.001277
32.95	-0.001096
32.966667	-0.001065
32.983333	-0.001123
33	-0.000943
33.016667	-0.000793
33.033333	-0.000534
33.05	-0.000585
33.066667	-0.000525
33.083333	-0.000436
33.1	-0.000409
33.116667	-0.000491
33.133333	-0.000303
33.15	-0.000275
33.166667	-0.000087
33.183333	0.00032
33.2	0.000498
33.216667	0.000415
33.233333	0.000502
33.25	0.00042
33.266667	-0.000173
33.283333	-0.000355
33.3	-0.000077
33.316667	0.00058
33.333333	0.000868
33.35	0.000596
33.366667	0.000575
33.383333	0.001024
[truncated: 138 more rows]
