# Supplementary material for: The EF-hand domain of MINDY3 is a ubiquitin and RAD23 UBL-binding domain
Source: EMBO Rep. 2026 Jun 9;27(13):3604–31. doi: 10.1038/s44319-026-00825-1 (PMC13354579; doi:10.1038/s44319-026-00825-1)
Supplement: Supplementary file 4 — Source data Fig. 2 [file 44319_2026_825_MOESM4_ESM.zip › Figure 2/2F/raw_trace.csv]

DP_X	DP_Y	Baseline_X	Baseline_Y	Fit_X	Fit_Y	NDH_X	NDH_Y
0.083333	0.000621					0.356262	0.153571
0.1	0.000274					0.656343	0.214919
0.116667	0.000276					0.959328	-0.05604
0.133333	0.000289					1.265217	-0.102663
0.15	0.000172					1.574009	-0.032017
0.166667	0.000215					1.885705	0.23874
0.183333	0.000377					2.200305	0.20907
0.2	0.00043					2.517809	-0.039308
0.216667	0.000482					2.838216	-0.012064
0.233333	0.000435					3.161527	-0.153386
0.25	0.000227					3.487741	-0.027813
0.266667	0.00013					3.816859	-0.042046
0.283333	0.000212					4.148881	-0.149881
0.3	0.000074					4.483807	-0.129215
0.316667	0.000116					4.821636	0.004004
0.333333	0.000058
0.35	-0.00011
0.366667	-0.000159
0.383333	-0.000198
0.4	-0.000297
0.416667	-0.000355
0.433333	-0.000375
0.45	-0.000275
0.466667	-0.000055
0.483333	0.000175
0.5	-0.000046
0.516667	-0.000256
0.533333	-0.000488
0.55	-0.00054
0.566667	-0.000592
0.583333	-0.000444
0.6	-0.000326
0.616667	-0.000049
0.633333	0.000197
0.65	0.000363
0.666667	0.000479
0.683333	0.000545
0.7	0.000881
0.716667	0.000795
0.733333	0.000559
0.75	0.000493
0.766667	0.000407
0.783333	0.00027
0.8	-0.000018
0.816667	-0.000276
0.833333	-0.000054
0.85	0.000187
0.866667	0.000169
0.883333	-0.000062
0.9	-0.000133
0.916667	-0.000525
0.933333	-0.001266
0.95	-0.001117
0.966667	-0.001061
0.983333	-0.001696
1	-0.00263
1.016667	-0.004535
1.033333	-0.00708
1.05	-0.006536
1.066667	-0.004675
1.083333	-0.002993
1.1	-0.002321
1.116667	-0.002069
1.133333	-0.001638
1.15	-0.00119
1.166667	-0.001051
1.183333	-0.000902
1.2	-0.000704
1.216667	-0.000396
1.233333	0.000139
1.25	0.000475
1.266667	0.00052
1.283333	0.000405
1.3	0.000211
1.316667	0.000053
1.333333	0.000085
1.35	0.000047
1.366667	0.000039
1.383333	0.000212
1.4	0.000411
1.416667	0.00043
1.433333	0.000209
1.45	-0.000151
1.466667	-0.000302
1.483333	-0.000545
1.5	-0.000499
1.516667	-0.000303
1.533333	-0.000057
1.55	0.00015
1.566667	0.000235
1.583333	0.000498
1.6	0.000821
1.616667	0.000924
1.633333	0.000728
1.65	0.00076
1.666667	0.000681
1.683333	0.000532
1.7	0.000392
1.716667	0.000193
1.733333	0.000083
1.75	0.000171
1.766667	0.000369
1.783333	0.000617
1.8	0.000704
1.816667	0.000842
1.833333	0.000948
1.85	0.000953
1.866667	0.000888
1.883333	0.000673
1.9	0.000489
1.916667	0.000452
1.933333	0.000464
1.95	0.000266
1.966667	0.000198
1.983333	0.00026
2	0.0001
2.016667	-0.000121
2.033333	-0.000193
2.05	-0.000055
2.066667	-0.000247
2.083333	-0.00043
2.1	-0.000516
2.116667	-0.000553
2.133333	-0.000479
2.15	-0.000456
2.166667	-0.000693
2.183333	-0.000714
2.2	-0.000776
2.216667	-0.000778
2.233333	-0.0007
2.25	-0.000732
2.266667	-0.000698
2.283333	-0.000616
2.3	-0.000643
2.316667	-0.000431
2.333333	-0.000218
2.35	-0.000098
2.366667	-0.000011
2.383333	-0.000084
2.4	0.000023
2.416667	0.0001
2.433333	0.000055
2.45	0.000087
2.466667	0.000239
2.483333	0.000221
2.5	0.000153
2.516667	-0.000056
2.533333	-0.000209
2.55	-0.000341
2.566667	-0.000414
2.583333	-0.000297
2.6	-0.00016
2.616667	-0.000037
2.633333	0.000065
2.65	-0.000052
2.666667	0
2.683333	-0.000077
2.7	-0.000237
2.716667	-0.000329
2.733333	-0.000441
2.75	-0.000452
2.766667	-0.000334
2.783333	-0.000317
2.8	-0.000393
2.816667	-0.000438
2.833333	-0.000433
2.85	-0.000278
2.866667	-0.000115
2.883333	0.000127
2.9	0.000229
2.916667	0.000061
2.933333	-0.000107
2.95	-0.000276
2.966667	-0.000296
2.983333	-0.000236
3	-0.000147
3.016667	0.000143
3.033333	0.000473
3.05	0.000531
3.066667	0.00049
3.083333	0.000538
3.1	0.000687
3.116667	0.000545
3.133333	0.000693
3.15	0.002111
3.166667	0.003999
3.183333	0.001877
3.2	-0.012345
3.216667	-0.033227
3.233333	-0.057359
3.25	-0.056861
3.266667	-0.045623
3.283333	-0.025265
3.3	-0.007987
3.316667	0.007641
3.333333	0.019279
3.35	0.021098
3.366667	0.020246
3.383333	0.018155
3.4	0.016644
3.416667	0.015474
3.433333	0.014413
3.45	0.013563
3.466667	0.012752
3.483333	0.011953
3.5	0.011054
3.516667	0.010135
3.533333	0.009216
3.55	0.008457
3.566667	0.007739
3.583333	0.007202
3.6	0.006805
3.616667	0.006458
3.633333	0.006192
3.65	0.005996
3.666667	0.005811
3.683333	0.005507
3.7	0.005193
3.716667	0.004788
3.733333	0.004585
3.75	0.004433
3.766667	0.004332
3.783333	0.004271
3.8	0.00441
3.816667	0.004549
3.833333	0.004801
3.85	0.005033
3.866667	0.004976
3.883333	0.004658
3.9	0.004451
3.916667	0.004536
3.933333	0.004513
3.95	0.00437
3.966667	0.004126
3.983333	0.003903
4	0.003722
4.016667	0.003883
4.033333	0.003734
4.05	0.003536
4.066667	0.003397
4.083333	0.0033
4.1	0.003047
4.116667	0.002923
4.133333	0.002889
4.15	0.002916
4.166667	0.002913
4.183333	0.002865
4.2	0.002927
4.216667	0.00297
4.233333	0.003022
4.25	0.002884
4.266667	0.002992
4.283333	0.00311
4.3	0.002779
4.316667	0.002577
4.333333	0.002396
4.35	0.002269
4.366667	0.002154
4.383333	0.002169
4.4	0.002154
4.416667	0.002059
4.433333	0.002028
4.45	0.00187
4.466667	0.001703
4.483333	0.001435
4.5	0.001047
4.516667	0.000801
4.533333	0.00074
4.55	0.000749
4.566667	0.000868
4.583333	0.000967
4.6	0.000966
4.616667	0.00088
4.633333	0.000855
4.65	0.000889
4.666667	0.000973
4.683333	0.001097
4.7	0.001205
4.716667	0.001073
4.733333	0.000841
4.75	0.000819
4.766667	0.000697
4.783333	0.000555
4.8	0.000315
4.816667	0.000144
4.833333	0.000073
4.85	-0.000007
4.866667	-0.000229
4.883333	-0.000321
4.9	-0.000363
4.916667	-0.000475
4.933333	-0.000467
4.95	-0.00057
4.966667	-0.000786
4.983333	-0.000992
5	-0.001288
5.016667	-0.001564
5.033333	-0.00182
5.05	-0.001872
5.066667	-0.001864
5.083333	-0.001847
5.1	-0.001679
5.116667	-0.001541
5.133333	-0.001439
5.15	-0.001319
5.166667	-0.001238
5.183333	-0.001098
5.2	-0.001117
5.216667	-0.001402
5.233333	-0.001399
5.25	-0.001006
5.266667	-0.000524
5.283333	-0.000091
5.3	0.000239
5.316667	0.000544
5.333333	0.000269
5.35	-0.001465
5.366667	-0.01499
5.383333	-0.036666
5.4	-0.057898
5.416667	-0.059259
5.433333	-0.044681
5.45	-0.023312
5.466667	-0.005294
5.483333	0.009159
5.5	0.015491
5.516667	0.021523
5.533333	0.022225
5.55	0.020107
5.566667	0.017665
5.583333	0.015772
5.6	0.014588
5.616667	0.013555
5.633333	0.013041
5.65	0.012885
5.666667	0.012686
5.683333	0.012168
5.7	0.011449
5.716667	0.010741
5.733333	0.010171
5.75	0.009698
5.766667	0.009364
5.783333	0.009161
5.8	0.009138
5.816667	0.009205
5.833333	0.009338
5.85	0.009331
5.866667	0.009414
5.883333	0.009347
5.9	0.00909
5.916667	0.008999
5.933333	0.008799
5.95	0.008319
5.966667	0.007868
5.983333	0.007368
6	0.006965
6.016667	0.006412
6.033333	0.006099
6.05	0.005896
6.066667	0.005593
6.083333	0.005309
6.1	0.005103
6.116667	0.004848
6.133333	0.004872
6.15	0.004587
6.166667	0.004051
6.183333	0.003744
6.2	0.003227
6.216667	0.003
6.233333	0.002743
6.25	0.002296
6.266667	0.002178
6.283333	0.0024
6.3	0.002532
6.316667	0.002284
6.333333	0.002506
6.35	0.002597
6.366667	0.002549
6.383333	0.00259
6.4	0.002612
6.416667	0.002603
6.433333	0.002675
6.45	0.002577
6.466667	0.002278
6.483333	0.00233
6.5	0.002461
6.516667	0.002493
6.533333	0.002416
6.55	0.001988
6.566667	0.00176
6.583333	0.001642
6.6	0.001395
6.616667	0.001129
6.633333	0.000992
6.65	0.000896
6.666667	0.000759
6.683333	0.000663
6.7	0.000698
6.716667	0.000664
6.733333	0.000669
6.75	0.000894
6.766667	0.00073
6.783333	0.000697
6.8	0.000815
6.816667	0.000853
6.833333	0.000851
6.85	0.000958
6.866667	0.001508
6.883333	0.001709
6.9	0.001509
6.916667	0.00106
6.933333	0.000951
6.95	0.000812
6.966667	0.000716
6.983333	0.000549
7	0.000482
7.016667	0.000356
7.033333	0.00053
7.05	0.000665
7.066667	0.00058
7.083333	0.000456
7.1	0.000421
7.116667	0.000206
7.133333	-0.000237
7.15	-0.000661
7.166667	-0.000775
7.183333	-0.000758
7.2	-0.000882
7.216667	-0.001126
7.233333	-0.00104
7.25	-0.000763
7.266667	-0.000697
7.283333	-0.000691
7.3	-0.000605
7.316667	-0.00036
7.333333	-0.000324
7.35	-0.000458
7.366667	-0.000863
7.383333	-0.001378
7.4	-0.001433
7.416667	-0.001108
7.433333	-0.001083
7.45	-0.000228
7.466667	0.000506
7.483333	0.000851
7.5	-0.000525
7.516667	-0.003471
7.533333	-0.017246
7.55	-0.036732
7.566667	-0.054087
7.583333	-0.057893
7.6	-0.046878
7.616667	-0.029944
7.633333	-0.016049
7.65	-0.002364
7.666667	0.007661
7.683333	0.011596
7.7	0.012342
7.716667	0.012467
7.733333	0.011233
7.75	0.00989
7.766667	0.008736
7.783333	0.008193
7.8	0.00744
7.816667	0.006907
7.833333	0.006536
7.85	0.006275
7.866667	0.005813
7.883333	0.005342
7.9	0.004691
7.916667	0.004352
7.933333	0.004064
7.95	0.003835
7.966667	0.003566
7.983333	0.003348
8	0.003312
8.016667	0.003327
8.033333	0.003341
8.05	0.003206
8.066667	0.00302
8.083333	0.002968
8.1	0.003016
8.116667	0.002974
8.133333	0.002943
8.15	0.002861
8.166667	0.002782
8.183333	0.002545
8.2	0.002378
8.216667	0.002251
8.233333	0.001984
8.25	0.001618
8.266667	0.001526
8.283333	0.001594
8.3	0.001902
8.316667	0.00197
8.333333	0.001788
8.35	0.001602
8.366667	0.001456
8.383333	0.001519
8.4	0.001403
8.416667	0.001317
8.433333	0.001076
8.45	0.001125
8.466667	0.001415
8.483333	0.001554
8.5	0.001504
8.516667	0.001237
8.533333	0.001132
8.55	0.001337
8.566667	0.000952
8.583333	0.000746
8.6	0.000423
8.616667	-0.000078
8.633333	-0.000319
8.65	-0.00035
8.666667	-0.000041
8.683333	0.000178
8.7	0.000459
8.716667	0.00059
8.733333	0.000352
8.75	0.000013
8.766667	-0.000206
8.783333	-0.000134
8.8	-0.000302
8.816667	-0.0006
8.833333	-0.000658
8.85	-0.000607
8.866667	-0.000276
8.883333	-0.000305
8.9	-0.000464
8.916667	-0.000263
8.933333	-0.000112
8.95	0.000077
8.966667	0.000035
8.983333	-0.000177
9	-0.000528
9.016667	-0.00101
9.033333	-0.001063
9.05	-0.000959
9.066667	-0.000954
9.083333	-0.00092
9.1	-0.000685
9.116667	-0.000382
9.133333	-0.000152
9.15	-0.000032
9.166667	0.000088
9.183333	-0.000022
9.2	0.000058
9.216667	0.000013
9.233333	0.000057
9.25	0.000172
9.266667	-0.000004
9.283333	-0.000259
9.3	-0.000299
9.316667	-0.00028
9.333333	-0.000401
9.35	-0.000512
9.366667	-0.000393
9.383333	-0.000508
9.4	-0.000626
9.416667	-0.000693
9.433333	-0.00054
9.45	-0.000748
9.466667	-0.000988
9.483333	-0.001111
9.5	-0.001235
9.516667	-0.001309
9.533333	-0.001573
9.55	-0.001808
9.566667	-0.001647
9.583333	-0.001507
9.6	-0.001657
9.616667	-0.001457
9.633333	-0.002237
9.65	-0.002811
9.666667	-0.003865
9.683333	-0.00618
9.7	-0.015934
9.716667	-0.033549
9.733333	-0.055126
9.75	-0.063723
9.766667	-0.052961
9.783333	-0.038298
9.8	-0.022876
9.816667	-0.004744
9.833333	0.002847
9.85	0.008898
9.866667	0.010079
9.883333	0.00899
9.9	0.008041
9.916667	0.007423
9.933333	0.006464
9.95	0.006286
9.966667	0.006187
9.983333	0.006139
10	0.006272
10.016667	0.005996
10.033333	0.005719
10.05	0.005343
10.066667	0.004856
10.083333	0.004593
10.1	0.004391
10.116667	0.004268
10.133333	0.004165
10.15	0.004453
10.166667	0.004433
10.183333	0.004166
10.2	0.004129
10.216667	0.004122
10.233333	0.003865
10.25	0.003941
10.266667	0.003881
10.283333	0.003761
10.3	0.003301
10.316667	0.0028
10.333333	0.002613
10.35	0.002521
10.366667	0.0028
10.383333	0.002809
10.4	0.002778
10.416667	0.002787
10.433333	0.002547
10.45	0.002336
10.466667	0.002245
10.483333	0.001995
10.5	0.001974
10.516667	0.002043
10.533333	0.001925
10.55	0.001706
10.566667	0.001418
10.583333	0.001229
10.6	0.001118
10.616667	0.001312
10.633333	0.001506
10.65	0.00155
10.666667	0.001374
10.683333	0.001063
10.7	0.000679
10.716667	0.000645
10.733333	0.000661
10.75	0.000757
10.766667	0.000855
10.783333	0.000962
10.8	0.00087
10.816667	0.000927
10.833333	0.000934
10.85	0.000801
10.866667	0.000758
10.883333	0.000884
10.9	0.000921
10.916667	0.000988
10.933333	0.000844
10.95	0.000607
10.966667	0.000321
10.983333	0.000235
11	0.000209
11.016667	0.000413
11.033333	0.0006
11.05	0.000619
11.066667	0.000678
11.083333	0.000807
11.1	0.000916
11.116667	0.000786
11.133333	0.000597
11.15	0.000448
11.166667	0.000369
11.183333	0.00029
11.2	0.000241
11.216667	0.000031
11.233333	0.000061
11.25	-0.000049
11.266667	-0.000089
11.283333	-0.000099
11.3	-0.000283
11.316667	-0.000327
11.333333	-0.000292
11.35	-0.000456
11.366667	-0.00067
11.383333	-0.00084
11.4	-0.001112
11.416667	-0.001384
11.433333	-0.001666
11.45	-0.001828
11.466667	-0.001796
11.483333	-0.001778
11.5	-0.001711
11.516667	-0.001753
11.533333	-0.001926
11.55	-0.001952
11.566667	-0.002136
11.583333	-0.002091
11.6	-0.002046
11.616667	-0.00206
11.633333	-0.001836
11.65	-0.001733
11.666667	-0.001801
11.683333	-0.001818
11.7	-0.001755
11.716667	-0.001542
11.733333	-0.001341
11.75	-0.0014
11.766667	-0.001459
11.783333	-0.000909
11.8	-0.000618
11.816667	-0.000675
11.833333	-0.001175
11.85	-0.003745
11.866667	-0.010165
11.883333	-0.030115
11.9	-0.04783
11.916667	-0.057189
11.933333	-0.048258
11.95	-0.033387
11.966667	-0.017806
11.983333	-0.006446
12	0.001937
12.016667	0.013911
12.033333	0.013805
12.05	0.013179
12.066667	0.012763
12.083333	0.011721
12.1	0.01031
12.116667	0.009589
12.133333	0.009087
12.15	0.008606
12.166667	0.008092
12.183333	0.007357
12.2	0.006782
12.216667	0.006157
12.233333	0.005582
12.25	0.004956
12.266667	0.004489
12.283333	0.003933
12.3	0.003526
12.316667	0.003439
12.333333	0.003273
12.35	0.003096
12.366667	0.00288
12.383333	0.002663
12.4	0.002527
12.416667	0.0022
12.433333	0.001806
12.45	0.001691
12.466667	0.001956
12.483333	0.002142
12.5	0.002207
12.516667	0.002376
12.533333	0.002495
12.55	0.002624
12.566667	0.002833
12.583333	0.003042
12.6	0.002875
12.616667	0.00249
12.633333	0.002274
12.65	0.002159
12.666667	0.001983
12.683333	0.002012
12.7	0.001953
12.716667	0.001925
12.733333	0.001917
12.75	0.001639
12.766667	0.001644
12.783333	0.001694
12.8	0.001725
12.816667	0.001616
12.833333	0.001506
12.85	0.001389
12.866667	0.00118
12.883333	0.001051
12.9	0.000731
12.916667	0.000582
12.933333	0.000603
12.95	0.000704
12.966667	0.000626
12.983333	0.000788
13	0.000849
13.016667	0.000851
13.033333	0.001081
13.05	0.001253
13.066667	0.001285
13.083333	0.001348
13.1	0.00142
13.116667	0.001428
13.133333	0.00137
13.15	0.001353
13.166667	0.001465
13.183333	0.001577
13.2	0.001493
13.216667	0.001474
13.233333	0.001565
13.25	0.001416
13.266667	0.001227
13.283333	0.001059
13.3	0.000996
13.316667	0.000873
13.333333	0.000801
13.35	0.000628
13.366667	0.000245
13.383333	-0.000214
13.4	-0.000454
13.416667	-0.000653
13.433333	-0.000852
13.45	-0.001122
13.466667	-0.001311
13.483333	-0.00145
13.5	-0.001499
13.516667	-0.001638
13.533333	-0.001647
13.55	-0.001817
13.566667	-0.001938
13.583333	-0.001849
13.6	-0.001611
13.616667	-0.001352
13.633333	-0.001264
13.65	-0.001059
13.666667	-0.000964
13.683333	-0.000818
13.7	-0.000683
13.716667	-0.000538
13.733333	-0.000517
13.75	-0.000536
13.766667	-0.000465
13.783333	-0.000234
13.8	-0.000163
13.816667	-0.000176
13.833333	-0.00031
13.85	-0.000293
13.866667	-0.000217
13.883333	-0.00008
13.9	-0.000246
13.916667	-0.000434
13.933333	-0.000442
13.95	-0.00036
13.966667	-0.000228
13.983333	-0.000438
14	-0.000151
14.016667	-0.000993
14.033333	-0.007426
14.05	-0.025888
14.066667	-0.051111
14.083333	-0.059568
14.1	-0.049735
14.116667	-0.032071
14.133333	-0.018648
14.15	-0.001844
14.166667	0.005595
14.183333	0.008824
14.2	0.010194
14.216667	0.009663
14.233333	0.009442
14.25	0.009059
14.266667	0.009134
14.283333	0.00901
14.3	0.008925
14.316667	0.009021
14.333333	0.009014
14.35	0.008776
14.366667	0.008578
14.383333	0.00862
14.4	0.008372
14.416667	0.008312
14.433333	0.008271
14.45	0.008229
14.466667	0.008128
14.483333	0.008046
14.5	0.008024
14.516667	0.007859
14.533333	0.007495
14.55	0.00716
14.566667	0.007215
14.583333	0.00718
14.6	0.007112
14.616667	0.006935
14.633333	0.006707
14.65	0.006529
14.666667	0.006291
14.683333	0.005911
14.7	0.00568
14.716667	0.0055
14.733333	0.005539
14.75	0.005308
14.766667	0.005096
14.783333	0.004852
14.8	0.004699
14.816667	0.004726
14.833333	0.004802
14.85	0.004848
14.866667	0.004982
14.883333	0.004976
14.9	0.00483
14.916667	0.004914
14.933333	0.004708
14.95	0.00469
14.966667	0.004912
14.983333	0.005174
15	0.005406
15.016667	0.005577
15.033333	0.005647
15.05	0.005657
15.066667	0.005667
15.083333	0.005716
15.1	0.005666
15.116667	0.005854
15.133333	0.005682
15.15	0.00545
15.166667	0.005328
15.183333	0.005286
15.2	0.005213
15.216667	0.005269
15.233333	0.005095
15.25	0.004801
15.266667	0.004687
15.283333	0.004603
15.3	0.004227
15.316667	0.003822
15.333333	0.003456
15.35	0.003241
15.366667	0.003015
15.383333	0.002849
15.4	0.002862
15.416667	0.003225
15.433333	0.003158
15.45	0.003042
15.466667	0.003214
15.483333	0.003266
15.5	0.003158
15.516667	0.00283
15.533333	0.002852
15.55	0.002924
15.566667	0.002795
15.583333	0.002656
15.6	0.002487
15.616667	0.002228
15.633333	0.002179
15.65	0.002149
15.666667	0.00221
15.683333	0.0021
15.7	0.00218
15.716667	0.002091
15.733333	0.001721
15.75	0.00144
15.766667	0.00129
15.783333	0.00129
15.8	0.00096
15.816667	0.000699
15.833333	0.000679
15.85	0.000578
15.866667	0.000568
15.883333	0.000657
15.9	0.000726
15.916667	0.000796
15.933333	0.000925
15.95	0.000994
15.966667	0.000893
15.983333	0.000703
16	0.000532
16.016667	0.000491
16.033333	0.00031
16.05	0.0003
16.066667	0.000469
16.083333	0.000539
16.1	0.000588
16.116667	0.000337
16.133333	0.000127
16.15	-0.001084
16.166667	-0.001714
16.183333	-0.002644
16.2	-0.011635
16.216667	-0.026575
16.233333	-0.042175
16.25	-0.049736
16.266667	-0.043116
16.283333	-0.031156
16.3	-0.019116
16.316667	-0.008136
16.333333	0.000743
16.35	0.007863
16.366667	0.011053
16.383333	0.013373
16.4	0.013323
16.416667	0.012632
16.433333	0.011682
16.45	0.011092
16.466667	0.010302
16.483333	0.009501
16.5	0.009041
16.516667	0.008921
16.533333	0.00898
16.55	0.00872
16.566667	0.00789
16.583333	0.007819
16.6	0.007638
16.616667	0.007488
16.633333	0.007517
16.65	0.007367
16.666667	0.007336
16.683333	0.007235
16.7	0.007094
16.716667	0.007003
16.733333	0.007122
16.75	0.007021
16.766667	0.00724
16.783333	0.007139
16.8	0.007308
16.816667	0.007236
16.833333	0.007045
16.85	0.007043
16.866667	0.006912
16.883333	0.00658
16.9	0.006348
16.916667	0.006296
16.933333	0.006224
16.95	0.006132
16.966667	0.005989
16.983333	0.005957
17	0.005935
17.016667	0.005812
17.033333	0.005619
17.05	0.005456
17.066667	0.005573
17.083333	0.00574
17.1	0.005777
17.116667	0.005833
17.133333	0.00579
17.15	0.005626
17.166667	0.005332
17.183333	0.004868
17.2	0.004584
17.216667	0.004529
17.233333	0.004475
17.25	0.00425
17.266667	0.004006
17.283333	0.003761
17.3	0.003315
17.316667	0.003069
17.333333	0.003074
17.35	0.003038
17.366667	0.003083
17.383333	0.003046
17.4	0.00288
17.416667	0.002703
17.433333	0.002567
17.45	0.00252
17.466667	0.002402
17.483333	0.002615
17.5	0.002957
17.516667	0.0032
17.533333	0.003242
17.55	0.003293
17.566667	0.003325
17.583333	0.003196
17.6	0.003247
17.616667	0.003308
17.633333	0.003409
17.65	0.003439
17.666667	0.003249
17.683333	0.002719
17.7	0.002339
17.716667	0.002058
17.733333	0.001807
17.75	0.001635
17.766667	0.001454
17.783333	0.001223
17.8	0.000711
17.816667	0.000658
17.833333	0.000475
17.85	0.000352
17.866667	0.00032
17.883333	0.000147
17.9	-0.000138
17.916667	-0.000272
17.933333	-0.000446
17.95	-0.00067
17.966667	-0.000895
17.983333	-0.00085
18	-0.000846
18.016667	-0.000732
18.033333	-0.000578
18.05	-0.000434
18.066667	-0.000361
18.083333	-0.000379
18.1	-0.000486
18.116667	-0.000644
18.133333	-0.000791
18.15	-0.00068
18.166667	-0.000659
18.183333	-0.000929
18.2	-0.001208
18.216667	-0.001127
18.233333	-0.000977
18.25	-0.000948
18.266667	-0.001039
18.283333	-0.00138
18.3	-0.001712
18.316667	-0.001393
18.333333	-0.001325
18.35	-0.003137
18.366667	-0.00765
18.383333	-0.018392
18.4	-0.037305
18.416667	-0.052037
18.433333	-0.05167
18.45	-0.043353
18.466667	-0.026586
18.483333	-0.011619
18.5	-0.003392
18.516667	0.005645
18.533333	0.008732
18.55	0.01081
18.566667	0.011407
18.583333	0.009914
18.6	0.009252
18.616667	0.00909
18.633333	0.008238
18.65	0.007316
18.666667	0.007234
18.683333	0.007234
18.7	0.006904
18.716667	0.006613
18.733333	0.005893
18.75	0.004962
18.766667	0.004684
18.783333	0.004536
18.8	0.004317
18.816667	0.004109
18.833333	0.003621
18.85	0.003415
18.866667	0.00326
18.883333	0.002954
18.9	0.002819
18.916667	0.002794
18.933333	0.00251
18.95	0.001949
18.966667	0.001837
18.983333	0.001695
19	0.001584
19.016667	0.001483
19.033333	0.001976
19.05	0.001969
19.066667	0.001781
19.083333	0.001714
19.1	0.001747
19.116667	0.001805
19.133333	0.001963
19.15	0.00231
19.166667	0.002478
19.183333	0.002936
19.2	0.003169
19.216667	0.002892
19.233333	0.002896
19.25	0.002669
19.266667	0.002402
19.283333	0.00223
19.3	0.00222
19.316667	0.00221
19.333333	0.00217
19.35	0.00189
19.366667	0.001703
19.383333	0.00185
19.4	0.002057
19.416667	0.002034
19.433333	0.001811
19.45	0.00168
19.466667	0.001524
19.483333	0.001419
19.5	0.001463
19.516667	0.001347
19.533333	0.001212
19.55	0.001143
19.566667	0.001194
19.583333	0.001045
19.6	0.000956
19.616667	0.000897
19.633333	0.000793
19.65	0.000779
19.666667	0.000625
19.683333	0.000741
19.7	0.000807
19.716667	0.000576
19.733333	0.000505
19.75	0.000374
19.766667	0.000264
19.783333	0.000073
19.8	-0.000017
19.816667	-0.000187
19.833333	-0.000397
19.85	-0.000547
19.866667	-0.000727
19.883333	-0.000677
19.9	-0.000579
19.916667	-0.00057
19.933333	-0.000472
19.95	-0.000263
19.966667	-0.000235
19.983333	-0.00039
20	-0.000545
20.016667	-0.00078
20.033333	-0.000896
20.05	-0.000971
20.066667	-0.0012
20.083333	-0.001291
20.1	-0.001122
20.116667	-0.000903
20.133333	-0.000453
20.15	-0.000258
20.166667	-0.000335
20.183333	-0.000423
20.2	-0.00056
20.216667	-0.000768
20.233333	-0.000998
20.25	-0.001243
20.266667	-0.001478
20.283333	-0.001493
20.3	-0.001608
20.316667	-0.001734
20.333333	-0.001556
20.35	-0.001249
20.366667	-0.001142
20.383333	-0.000995
20.4	-0.001118
20.416667	-0.001567
20.433333	-0.001347
20.45	-0.000437
20.466667	0.000594
20.483333	0.001194
20.5	0.00132
20.516667	-0.000166
20.533333	-0.006812
20.55	-0.024278
20.566667	-0.039793
20.583333	-0.046171
20.6	-0.042122
20.616667	-0.034922
20.633333	-0.024482
20.65	-0.012613
20.666667	-0.003044
20.683333	0.001413
20.7	0.00628
20.716667	0.007646
20.733333	0.007643
20.75	0.007729
20.766667	0.007344
20.783333	0.007109
20.8	0.007174
20.816667	0.007019
20.833333	0.007173
20.85	0.007498
20.866667	0.007492
20.883333	0.007527
20.9	0.007351
20.916667	0.006966
20.933333	0.006821
20.95	0.006707
20.966667	0.006652
20.983333	0.006368
21	0.006233
21.016667	0.00604
21.033333	0.005857
21.05	0.005775
21.066667	0.005583
21.083333	0.005511
21.1	0.00544
21.116667	0.005211
21.133333	0.004893
21.15	0.004555
21.166667	0.004246
21.183333	0.003948
21.2	0.003745
21.216667	0.003521
21.233333	0.003428
21.25	0.003255
21.266667	0.003222
21.283333	0.002964
21.3	0.002577
21.316667	0.0024
21.333333	0.002344
21.35	0.002357
21.366667	0.002345
21.383333	0.002176
21.4	0.001917
21.416667	0.001838
21.433333	0.001788
21.45	0.001883
21.466667	0.002001
21.483333	0.00207
21.5	0.002149
21.516667	0.001948
21.533333	0.001718
21.55	0.001574
21.566667	0.001509
21.583333	0.001205
21.6	0.000761
21.616667	0.000497
21.633333	0.000517
21.65	0.000508
21.666667	0.000388
21.683333	0.000249
21.7	0.00036
21.716667	0.000392
21.733333	0.000235
21.75	-0.000022
21.766667	-0.000369
21.783333	-0.000726
21.8	-0.000843
21.816667	-0.00117
21.833333	-0.001487
21.85	-0.001504
21.866667	-0.001521
21.883333	-0.001559
21.9	-0.001399
21.916667	-0.000979
21.933333	-0.000468
21.95	-0.000088
21.966667	-0.000068
21.983333	-0.000051
22	-0.000065
22.016667	-0.000148
22.033333	-0.000262
22.05	-0.000285
22.066667	-0.000263
22.083333	-0.000052
22.1	0.000049
22.116667	0.000181
22.133333	0.000042
22.15	0.000189
22.166667	0.000224
22.183333	0.000169
22.2	0.000174
22.216667	0.000149
22.233333	0
22.25	-0.000152
22.266667	-0.000405
22.283333	-0.000517
22.3	-0.00047
22.316667	-0.000615
22.333333	-0.000916
22.35	-0.000977
22.366667	-0.001098
22.383333	-0.00127
22.4	-0.001382
22.416667	-0.001512
22.433333	-0.001543
22.45	-0.001534
22.466667	-0.001445
22.483333	-0.001285
22.5	-0.001324
22.516667	-0.001635
22.533333	-0.001735
22.55	-0.001855
22.566667	-0.002155
22.583333	-0.002491
22.6	-0.00214
22.616667	-0.001999
22.633333	-0.001778
22.65	-0.002327
22.666667	-0.003549
22.683333	-0.002504
22.7	-0.002159
22.716667	-0.020715
22.733333	-0.04149
22.75	-0.056096
22.766667	-0.053436
22.783333	-0.044285
22.8	-0.027865
22.816667	-0.018444
22.833333	-0.007964
22.85	-0.001195
22.866667	0.003954
22.883333	0.006093
22.9	0.005572
22.916667	0.005091
22.933333	0.004531
22.95	0.004281
22.966667	0.004151
22.983333	0.004091
23	0.003681
23.016667	0.003453
23.033333	0.003627
23.05	0.00356
23.066667	0.003433
23.083333	0.003337
23.1	0.003373
23.116667	0.003512
23.133333	0.003631
23.15	0.003651
23.166667	0.00377
23.183333	0.003761
23.2	0.003599
23.216667	0.003407
23.233333	0.003425
23.25	0.003283
23.266667	0.00311
23.283333	0.002929
23.3	0.002898
23.316667	0.002677
23.333333	0.002516
23.35	0.002464
23.366667	0.002373
23.383333	0.002205
23.4	0.002087
23.416667	0.001868
23.433333	0.00165
23.45	0.00131
23.466667	0.001085
23.483333	0.00105
23.5	0.000936
23.516667	0.001051
23.533333	0.001141
23.55	0.00114
23.566667	0.001049
23.583333	0.001057
23.6	0.001066
23.616667	0.001197
23.633333	0.001558
23.65	0.001919
23.666667	0.00216
23.683333	0.002182
23.7	0.001913
23.716667	0.001664
23.733333	0.001486
23.75	0.001208
23.766667	0.0009
23.783333	0.000661
23.8	0.000419
23.816667	0.000259
23.833333	0.000068
23.85	-0.000082
23.866667	-0.000002
23.883333	0.00009
23.9	-0.000076
23.916667	-0.000192
23.933333	-0.000187
23.95	-0.000133
23.966667	-0.000228
23.983333	-0.000592
24	-0.000917
24.016667	-0.001121
24.033333	-0.001065
24.05	-0.0011
24.066667	-0.001076
24.083333	-0.000881
24.1	-0.000657
24.116667	-0.000603
24.133333	-0.000709
24.15	-0.000948
24.166667	-0.000838
24.183333	-0.001088
24.2	-0.001308
24.216667	-0.001298
24.233333	-0.001151
24.25	-0.001197
24.266667	-0.001093
24.283333	-0.001328
24.3	-0.001374
24.316667	-0.001063
24.333333	-0.000736
24.35	-0.000589
24.366667	-0.000341
24.383333	0.000036
24.4	0.000301
24.416667	0.000401
24.433333	0.000461
24.45	0.0004
24.466667	0.00017
24.483333	0.000139
24.5	0.00013
24.516667	0.000282
24.533333	0.000393
24.55	0.000235
24.566667	-0.000164
24.583333	-0.00054
24.6	-0.000528
24.616667	-0.000675
24.633333	-0.000793
24.65	-0.00097
24.666667	-0.001214
24.683333	-0.001471
24.7	-0.001898
24.716667	-0.001916
24.733333	-0.001923
24.75	-0.001844
24.766667	-0.001861
24.783333	-0.002087
24.8	-0.001614
24.816667	-0.00107
24.833333	-0.000579
24.85	0.000136
24.866667	-0.002449
24.883333	-0.017494
24.9	-0.037739
24.916667	-0.051254
24.933333	-0.052046
24.95	-0.045608
24.966667	-0.03266
24.983333	-0.021452
25	-0.010644
25.016667	-0.00205
25.033333	0.002272
25.05	0.006845
25.066667	0.008408
25.083333	0.00906
25.1	0.00872
25.116667	0.008449
25.133333	0.008208
25.15	0.008106
25.166667	0.008165
25.183333	0.008022
25.2	0.007998
25.216667	0.008164
25.233333	0.007771
25.25	0.007427
25.266667	0.007193
25.283333	0.006818
25.3	0.006513
25.316667	0.006338
25.333333	0.006243
25.35	0.006038
25.366667	0.005853
25.383333	0.005719
25.4	0.005674
25.416667	0.005439
25.433333	0.005075
25.45	0.004892
25.466667	0.004669
25.483333	0.004256
25.5	0.004104
25.516667	0.003901
25.533333	0.00357
25.55	0.003091
25.566667	0.003132
25.583333	0.003173
25.6	0.003233
25.616667	0.003186
25.633333	0.003211
25.65	0.003147
25.666667	0.003062
25.683333	0.002858
25.7	0.002514
25.716667	0.002496
25.733333	0.002508
25.75	0.00261
25.766667	0.002782
25.783333	0.002854
25.8	0.002603
25.816667	0.002502
25.833333	0.002362
25.85	0.002122
25.866667	0.002051
25.883333	0.002167
25.9	0.002045
25.916667	0.001713
25.933333	0.001372
25.95	0.00118
25.966667	0.001112
25.983333	0.001118
26	0.001155
26.016667	0.001181
26.033333	0.001007
26.05	0.000665
26.066667	0.000439
26.083333	0.000182
26.1	-0.000195
26.116667	-0.000462
26.133333	-0.000488
26.15	-0.000289
26.166667	-0.000041
26.183333	0.000018
26.2	0.000176
26.216667	0.000125
26.233333	0.000057
26.25	0.000029
26.266667	0.000011
26.283333	-0.000156
26.3	-0.000434
26.316667	-0.00052
26.333333	-0.000576
26.35	-0.000461
26.366667	-0.000097
26.383333	0.000148
26.4	0.000233
26.416667	0.000338
26.433333	0.000563
26.45	0.000599
26.466667	0.000604
26.483333	0.000379
26.5	0.000284
26.516667	0.000159
26.533333	0.000063
26.55	0.000128
26.566667	0.000193
26.583333	0.000065
26.6	-0.000102
26.616667	-0.00021
26.633333	-0.000348
26.65	-0.000555
26.666667	-0.000656
26.683333	-0.000998
26.7	-0.001319
26.716667	-0.001341
26.733333	-0.001432
26.75	-0.001627
26.766667	-0.001714
26.783333	-0.001701
26.8	-0.001658
26.816667	-0.001535
26.833333	-0.001204
26.85	-0.001026
26.866667	-0.001029
26.883333	-0.001172
26.9	-0.000914
26.916667	-0.000278
26.933333	0.000244
26.95	0.000706
26.966667	0.000828
26.983333	0.00166
27	0.002632
27.016667	0.00137
27.033333	-0.001593
27.05	-0.008776
27.066667	-0.030159
27.083333	-0.051172
27.1	-0.052208
27.116667	-0.044455
27.133333	-0.033792
27.15	-0.019759
27.166667	-0.008577
27.183333	-0.001256
27.2	0.004773
27.216667	0.007352
27.233333	0.007461
27.25	0.00646
27.266667	0.005898
27.283333	0.005694
27.3	0.005979
27.316667	0.006145
27.333333	0.006251
27.35	0.005896
27.366667	0.005679
27.383333	0.005531
27.4	0.005394
27.416667	0.005027
27.433333	0.00485
27.45	0.00489
27.466667	0.005071
27.483333	0.005221
27.5	0.005301
27.516667	0.005472
27.533333	0.005311
27.55	0.005069
27.566667	0.004888
27.583333	0.004456
27.6	0.004045
27.616667	0.003713
27.633333	0.00339
27.65	0.003087
27.666667	0.003144
27.683333	0.003601
27.7	0.004018
27.716667	0.003984
27.733333	0.00385
27.75	0.003746
27.766667	0.003603
27.783333	0.003389
27.8	0.003205
27.816667	0.00326
27.833333	0.003226
27.85	0.002852
27.866667	0.002758
27.883333	0.002723
27.9	0.001919
27.916667	0.001525
27.933333	0.001581
27.95	0.001617
27.966667	0.001363
27.983333	0.001119
28	0.000676
28.016667	0.000212
28.033333	-0.000322
28.05	-0.000615
28.066667	-0.000477
28.083333	-0.00045
28.1	-0.000663
28.116667	-0.000865
28.133333	-0.001217
28.15	-0.001488
28.166667	-0.001499
28.183333	-0.001311
28.2	-0.001082
28.216667	-0.000943
28.233333	-0.000752
28.25	-0.000631
28.266667	-0.00072
28.283333	-0.000629
28.3	-0.000378
28.316667	0.000046
28.333333	0.000229
28.35	0.000293
28.366667	0.000297
28.383333	0.00035
28.4	0.000156
28.416667	0.000043
28.433333	0.00003
28.45	0.000047
28.466667	0.000125
28.483333	0.000423
28.5	0.000615
28.516667	0.000866
28.533333	0.001167
28.55	0.001469
28.566667	0.001461
28.583333	0.001347
28.6	0.001372
28.616667	0.001268
28.633333	0.001204
28.65	0.00125
28.666667	0.00139
28.683333	0.00152
28.7	0.00155
28.716667	0.00168
28.733333	0.00138
28.75	0.000913
28.766667	0.000706
28.783333	0.000609
28.8	0.000652
28.816667	0.000665
28.833333	0.000539
28.85	0.000273
28.866667	-0.000103
28.883333	-0.000508
28.9	-0.000674
28.916667	-0.00067
28.933333	-0.000627
28.95	-0.000703
28.966667	-0.00091
28.983333	-0.001327
29	-0.001644
29.016667	-0.001723
29.033333	-0.001812
29.05	-0.001771
29.066667	-0.001851
29.083333	-0.00202
29.1	-0.002243
29.116667	-0.002465
29.133333	-0.002778
29.15	-0.003751
29.166667	-0.004934
29.183333	-0.004279
29.2	-0.003855
29.216667	-0.016612
29.233333	-0.035128
29.25	-0.050344
29.266667	-0.055542
29.283333	-0.054271
29.3	-0.04008
29.316667	-0.026049
29.333333	-0.015638
29.35	-0.007448
29.366667	-0.002369
29.383333	0.0023
29.4	0.005359
29.416667	0.006357
29.433333	0.006356
29.45	0.006373
29.466667	0.006131
29.483333	0.005998
29.5	0.005815
29.516667	0.005662
29.533333	0.005879
29.55	0.006095
29.566667	0.005971
29.583333	0.005467
29.6	0.005054
29.616667	0.00455
29.633333	0.004115
29.65	0.003551
29.666667	0.003137
29.683333	0.002933
29.7	0.002689
29.716667	0.002345
29.733333	0.002392
29.75	0.002488
29.766667	0.002504
29.783333	0.00238
29.8	0.002467
29.816667	0.002404
29.833333	0.002251
29.85	0.002328
29.866667	0.002256
29.883333	0.002124
29.9	0.001923
29.916667	0.001901
29.933333	0.00155
29.95	0.001268
29.966667	0.001508
29.983333	0.001789
30	0.00185
30.016667	0.00151
30.033333	0.001251
30.05	0.001043
30.066667	0.000997
30.083333	0.00097
30.1	0.000813
30.116667	0.000746
30.133333	0.000591
30.15	0.000338
30.166667	0.000014
30.183333	-0.000019
30.2	-0.000043
30.216667	0.000084
30.233333	0.000254
30.25	0.000324
30.266667	0.000444
30.283333	0.000484
30.3	0.000284
30.316667	0.000328
30.333333	0.000161
30.35	0.000295
30.366667	0.000318
30.383333	0.000242
30.4	0.000258
30.416667	0.000365
30.433333	0.000292
30.45	0.000159
30.466667	0.000076
30.483333	0.000205
30.5	0.000235
30.516667	0.000185
30.533333	0.000335
30.55	0.000606
30.566667	0.000737
30.583333	0.00069
30.6	0.000563
30.616667	0.000446
30.633333	0.000439
30.65	0.000453
30.666667	0.000468
30.683333	0.000333
30.7	0.000348
30.716667	0.000434
30.733333	0.000349
30.75	0.000345
30.766667	0.000442
30.783333	0.000338
30.8	0.000255
30.816667	0.000061
30.833333	0.000017
30.85	-0.000346
30.866667	-0.00059
30.883333	-0.000333
30.9	-0.000347
30.916667	-0.000241
30.933333	-0.000006
30.95	0.00012
30.966667	0.000145
30.983333	-0.00001
31	-0.000005
31.016667	-0.000012
31.033333	-0.000169
31.05	-0.000576
31.066667	-0.000903
31.083333	-0.00112
31.1	-0.00113
31.116667	-0.00109
31.133333	-0.000961
31.15	-0.000841
31.166667	-0.000621
31.183333	-0.000715
31.2	-0.000958
31.216667	-0.001122
31.233333	-0.001506
31.25	-0.00161
31.266667	-0.001317
31.283333	-0.001034
31.3	-0.000262
31.316667	-0.0001
31.333333	-0.000107
31.35	-0.001306
31.366667	-0.003457
31.383333	-0.014528
31.4	-0.028888
31.416667	-0.048799
31.433333	-0.05362
31.45	-0.048193
31.466667	-0.035046
31.483333	-0.021439
31.5	-0.007562
31.516667	-0.000025
31.533333	0.002391
31.55	0.005827
31.566667	0.007302
31.583333	0.006638
31.6	0.005904
31.616667	0.005479
31.633333	0.005254
31.65	0.005079
31.666667	0.004854
31.683333	0.004859
31.7	0.004934
31.716667	0.004899
31.733333	0.004654
31.75	0.004089
31.766667	0.003624
31.783333	0.00302
31.8	0.002636
31.816667	0.002532
31.833333	0.002568
31.85	0.002504
31.866667	0.00227
31.883333	0.002078
31.9	0.001946
31.916667	0.001833
31.933333	0.001581
31.95	0.001379
31.966667	0.001229
31.983333	0.001179
32	0.001109
32.016667	0.00091
32.033333	0.00081
32.05	0.000893
32.066667	0.000856
32.083333	0.00071
32.1	0.000613
32.116667	0.000677
32.133333	0.000773
32.15	0.00073
32.166667	0.000538
32.183333	0.000395
32.2	0.000413
32.216667	0.000542
32.233333	0.000724
32.25	0.000876
32.266667	0.000998
32.283333	0.001011
32.3	0.001003
32.316667	0.00101
32.333333	0.000877
32.35	0.000644
32.366667	0.000361
32.383333	0.000077
32.4	-0.000082
32.416667	-0.000021
32.433333	0.00004
32.45	0.000091
32.466667	0.000172
32.483333	0.000216
32.5	0.000331
32.516667	0.000436
32.533333	0.000471
32.55	0.000296
32.566667	0.000172
32.583333	0.00011
32.6	0.000078
32.616667	0.000045
32.633333	-0.000077
32.65	-0.000048
32.666667	0.000102
32.683333	0.000262
32.7	0.000392
32.716667	0.000522
32.733333	0.000502
32.75	0.000393
32.766667	0.000245
32.783333	0.000086
32.8	-0.000063
32.816667	-0.000141
32.833333	-0.00017
32.85	-0.000088
32.866667	0.000053
32.883333	0.000155
32.9	0.000006
32.916667	-0.000143
32.933333	-0.000102
32.95	-0.000082
32.966667	-0.000161
32.983333	-0.00027
33	-0.000381
33.016667	-0.000462
33.033333	-0.000453
33.05	-0.000255
33.066667	-0.000436
33.083333	-0.000638
33.1	-0.000562
33.116667	-0.000706
33.133333	-0.000751
33.15	-0.000795
33.166667	-0.000929
33.183333	-0.000967
33.2	-0.001044
33.216667	-0.001032
33.233333	-0.000719
33.25	-0.000457
33.266667	-0.000497
33.283333	-0.000448
33.3	-0.000189
33.316667	-0.0003
33.333333	-0.000531
33.35	-0.000524
33.366667	-0.000298
33.383333	-0.000012
[truncated: 138 more rows]
