# Supplementary material for: The EF-hand domain of MINDY3 is a ubiquitin and RAD23 UBL-binding domain
Source: EMBO Rep. 2026 Jun 9;27(13):3604–31. doi: 10.1038/s44319-026-00825-1 (PMC13354579; doi:10.1038/s44319-026-00825-1)
Supplement: Supplementary file 5 — Source data Fig. 3 [file 44319_2026_825_MOESM5_ESM.zip]

Archive with 43 entries (36 files):
- Figure 3/
- Figure 3/3E/
- Figure 3/3B/
- Figure 3/3C/
- Figure 3/3D/
- Figure 3/.DS_Store
- __MACOSX/Figure 3/._.DS_Store
- Figure 3/3F/
- Figure 3/3G/
- Figure 3/3E/raw_gels.ai
- __MACOSX/Figure 3/3E/._raw_gels.ai
- Figure 3/3E/EFH_raw_gel.tif
- __MACOSX/Figure 3/3E/._EFH_raw_gel.tif
- Figure 3/3E/complex_raw_gel.tif
- __MACOSX/Figure 3/3E/._complex_raw_gel.tif
- Figure 3/3E/UBL_raw_gel.tif
- __MACOSX/Figure 3/3E/._UBL_raw_gel.tif
- Figure 3/3B/raw_gel.tiff
- __MACOSX/Figure 3/3B/._raw_gel.tiff
- Figure 3/3B/README.rtf
- __MACOSX/Figure 3/3B/._README.rtf
- Figure 3/3C/RAD23A_raw_gel.tif
- __MACOSX/Figure 3/3C/._RAD23A_raw_gel.tif
- Figure 3/3C/.DS_Store
- __MACOSX/Figure 3/3C/._.DS_Store
- Figure 3/3C/C51A_raw_gel.tiff
- __MACOSX/Figure 3/3C/._C51A_raw_gel.tiff
- Figure 3/3C/complex_raw_gel.tif
- __MACOSX/Figure 3/3C/._complex_raw_gel.tif
- Figure 3/3D/raw_data.csv
- __MACOSX/Figure 3/3D/._raw_data.csv
- Figure 3/3D/raw_trace.bmp
- __MACOSX/Figure 3/3D/._raw_trace.bmp
- Figure 3/3F/raw_data.csv
- __MACOSX/Figure 3/3F/._raw_data.csv
- Figure 3/3F/raw_trace.bmp
- __MACOSX/Figure 3/3F/._raw_trace.bmp
- Figure 3/3G/RAD23A_raw_gel.tif
- __MACOSX/Figure 3/3G/._RAD23A_raw_gel.tif
- Figure 3/3G/MINDY3deltaEFH_raw_gel.tif
- __MACOSX/Figure 3/3G/._MINDY3deltaEFH_raw_gel.tif
- Figure 3/3G/complex_raw_gel.tif
- __MACOSX/Figure 3/3G/._complex_raw_gel.tif
