# Supplementary material for: The EF-hand domain of MINDY3 is a ubiquitin and RAD23 UBL-binding domain
Source: EMBO Rep. 2026 Jun 9;27(13):3604–31. doi: 10.1038/s44319-026-00825-1 (PMC13354579; doi:10.1038/s44319-026-00825-1)
Supplement: Supplementary file 5 — Source data Fig. 3 [file 44319_2026_825_MOESM5_ESM.zip › Figure 3/3D/raw_data.csv]

DP_X	DP_Y	Baseline_X	Baseline_Y	Fit_X	Fit_Y	NDH_X	NDH_Y
0.083333	0.000988			0.031512	-2.943394	0.269838	-2.664946
0.1	0.000649			0.269838	-2.648692	0.51165	-2.081546
0.116667	0.00066			0.51165	-2.132704	0.756946	-1.722801
0.133333	0.000511			0.756946	-1.668262	1.005726	-1.256584
0.15	0.000412			1.005726	-1.291457	1.257991	-1.055231
0.166667	0.000364			1.257991	-1.006032	1.513741	-0.77314
0.183333	0.000424			1.513741	-0.797169	1.772975	-0.622023
0.2	0.000545			1.772975	-0.645828	2.035694	-0.553537
0.216667	0.000766			2.035694	-0.535623	2.301897	-0.471744
0.233333	0.000907			2.301897	-0.454353	2.571585	-0.304318
0.25	0.000878			2.571585	-0.393461	2.844757	-0.392902
0.266667	0.000579			2.844757	-0.347063	3.121414	-0.332993
0.283333	0.000269			3.121414	-0.311122
0.3	0.00018
0.316667	0.00031
0.333333	0.000181
0.35	0.000011
0.366667	0.000241
0.383333	0.000231
0.4	-0.001109
0.416667	-0.0019
0.433333	-0.00158
0.45	-0.001231
0.466667	-0.001073
0.483333	-0.000584
0.5	-0.000376
0.516667	-0.000107
0.533333	-0.00027
0.55	0.000198
0.566667	0.000555
0.583333	0.000722
0.6	0.000579
0.616667	0.000726
0.633333	0.000781
0.65	0.000617
0.666667	0.000723
0.683333	0.000909
0.7	0.001014
0.716667	0.000918
0.733333	0.000732
0.75	0.000576
0.766667	0.00012
0.783333	-0.000036
0.8	-0.000333
0.816667	-0.000352
0.833333	-0.00055
0.85	-0.000598
0.866667	-0.000706
0.883333	-0.000716
0.9	-0.000667
0.916667	-0.000697
0.933333	-0.001188
0.95	-0.001409
0.966667	-0.000811
0.983333	0.000156
1	0.001252
1.016667	0.001688
1.033333	0.003395
1.05	-0.020649
1.066667	-0.039306
1.083333	-0.036153
1.1	-0.026199
1.116667	-0.021776
1.133333	-0.017363
1.15	-0.016622
1.166667	-0.015192
1.183333	-0.014112
1.2	-0.013472
1.216667	-0.012792
1.233333	-0.011803
1.25	-0.010666
1.266667	-0.009729
1.283333	-0.008752
1.3	-0.007886
1.316667	-0.007179
1.333333	-0.006516
1.35	-0.005863
1.366667	-0.005149
1.383333	-0.004576
1.4	-0.004382
1.416667	-0.004062
1.433333	-0.003552
1.45	-0.002892
1.466667	-0.002342
1.483333	-0.001822
1.5	-0.001565
1.516667	-0.001588
1.533333	-0.001542
1.55	-0.001416
1.566667	-0.001239
1.583333	-0.001004
1.6	-0.000832
1.616667	-0.000829
1.633333	-0.000607
1.65	-0.000184
1.666667	-0.000052
1.683333	0.000167
1.7	0.000356
1.716667	0.000524
1.733333	0.000583
1.75	0.000842
1.766667	0.000817
1.783333	0.000812
1.8	0.000667
1.816667	0.000642
1.833333	0.000817
1.85	0.000979
1.866667	0.00112
1.883333	0.001111
1.9	0.000952
1.916667	0.000762
1.933333	0.000612
1.95	0.000498
1.966667	0.000375
1.983333	-0.000029
2	-0.000442
2.016667	-0.000596
2.033333	-0.000664
2.05	-0.000802
2.066667	-0.001021
2.083333	-0.000969
2.1	-0.001077
2.116667	-0.000999
2.133333	-0.001182
2.15	-0.001015
2.166667	-0.001018
2.183333	-0.000971
2.2	-0.000946
2.216667	-0.000674
2.233333	-0.000602
2.25	-0.0008
2.266667	-0.000648
2.283333	-0.000767
2.3	-0.000879
2.316667	-0.000742
2.333333	-0.000534
2.35	-0.000227
2.366667	-0.000289
2.383333	-0.000296
2.4	-0.000312
2.416667	-0.000379
2.433333	-0.000625
2.45	-0.000782
2.466667	-0.000691
2.483333	-0.000581
2.5	-0.000411
2.516667	-0.000401
2.533333	-0.000502
2.55	-0.000493
2.566667	-0.000246
2.583333	-0.000019
2.6	0.000118
2.616667	0.000175
2.633333	0.000022
2.65	-0.000253
2.666667	-0.000438
2.683333	-0.000533
2.7	-0.000588
2.716667	-0.000533
2.733333	-0.000369
2.75	-0.000455
2.766667	-0.000431
2.783333	-0.000368
2.8	-0.000104
2.816667	-0.00001
2.833333	-0.000466
2.85	-0.000393
2.866667	0.000311
2.883333	0.000625
2.9	0.000589
2.916667	0.000703
2.933333	0.001018
2.95	0.001092
2.966667	0.001357
2.983333	0.001981
3	0.002278
3.016667	0.002284
3.033333	0.00235
3.05	0.002407
3.066667	0.002333
3.083333	0.002221
3.1	0.001799
3.116667	0.001498
3.133333	0.001336
3.15	0.001134
3.166667	0.001024
3.183333	0.001114
3.2	0.001055
3.216667	0.000715
3.233333	0.000206
3.25	-0.000074
3.266667	-0.000132
3.283333	-0.00023
3.3	-0.000278
3.316667	-0.000456
3.333333	-0.000684
3.35	-0.000871
3.366667	-0.001058
3.383333	-0.000915
3.4	-0.000922
3.416667	-0.001039
3.433333	-0.000995
3.45	-0.000461
3.466667	-0.000488
3.483333	-0.000954
3.5	-0.00154
3.516667	-0.000046
3.533333	0.003168
3.55	-0.015648
3.566667	-0.043354
3.583333	-0.08182
3.6	-0.122556
3.616667	-0.165271
3.633333	-0.205146
3.65	-0.230892
3.666667	-0.232917
3.683333	-0.223513
3.7	-0.204298
3.716667	-0.184463
3.733333	-0.165849
3.75	-0.158434
3.766667	-0.143569
3.783333	-0.131484
3.8	-0.12118
3.816667	-0.107835
3.833333	-0.09506
3.85	-0.083525
3.866667	-0.06985
3.883333	-0.059686
3.9	-0.053421
3.916667	-0.044796
3.933333	-0.039091
3.95	-0.033077
3.966667	-0.029432
3.983333	-0.026498
4	-0.022363
4.016667	-0.020998
4.033333	-0.020184
4.05	-0.01616
4.066667	-0.011496
4.083333	-0.010691
4.1	-0.009757
4.116667	-0.008563
4.133333	-0.007569
4.15	-0.007035
4.166667	-0.006362
4.183333	-0.005508
4.2	-0.004774
4.216667	-0.004151
4.233333	-0.003328
4.25	-0.002575
4.266667	-0.002072
4.283333	-0.001749
4.3	-0.001326
4.316667	-0.000864
4.333333	-0.000571
4.35	-0.000329
4.366667	0.000033
4.383333	0.000515
4.4	0.000367
4.416667	0.000458
4.433333	0.000649
4.45	0.000741
4.466667	0.000712
4.483333	0.000753
4.5	0.000963
4.516667	0.001083
4.533333	0.001464
4.55	0.001504
4.566667	0.001474
4.583333	0.001573
4.6	0.001232
4.616667	0.001101
4.633333	0.00086
4.65	0.000619
4.666667	0.000667
4.683333	0.001004
4.7	0.000912
4.716667	0.00095
4.733333	0.000907
4.75	0.001394
4.766667	0.00144
4.783333	0.001066
4.8	0.000593
4.816667	0.000359
4.833333	0.000444
4.85	0.000589
4.866667	0.001013
4.883333	0.001248
4.9	0.000892
4.916667	0.000777
4.933333	0.001029
4.95	0.001022
4.966667	0.001125
4.983333	0.000938
5	0.00055
5.016667	0.000592
5.033333	0.000542
5.05	0.000513
5.066667	0.001004
5.083333	0.000815
5.1	0.000534
5.116667	0.000443
5.133333	0.000702
5.15	0.000951
5.166667	0.000719
5.183333	0.000548
5.2	0.000424
5.216667	0.000451
5.233333	0.000657
5.25	0.000624
5.266667	0.00069
5.283333	0.000804
5.3	0.000758
5.316667	0.000463
5.333333	0.000547
5.35	0.000511
5.366667	0.000163
5.383333	0.000104
5.4	0.000026
5.416667	-0.000033
5.433333	-0.000241
5.45	-0.000241
5.466667	-0.000363
5.483333	-0.000755
5.5	-0.000956
5.516667	-0.001138
5.533333	-0.00125
5.55	-0.001545
5.566667	-0.001881
5.583333	-0.002306
5.6	-0.002411
5.616667	-0.002116
5.633333	-0.002204
5.65	-0.002403
5.666667	-0.002681
5.683333	0.00197
5.7	0.004252
5.716667	-0.010718
5.733333	-0.0352
5.75	-0.063962
5.766667	-0.098753
5.783333	-0.134355
5.8	-0.163397
5.816667	-0.179881
5.833333	-0.183086
5.85	-0.18017
5.866667	-0.165594
5.883333	-0.150038
5.9	-0.138925
5.916667	-0.127051
5.933333	-0.114828
5.95	-0.103575
5.966667	-0.095511
5.983333	-0.083609
6	-0.072768
6.016667	-0.062526
6.033333	-0.055495
6.05	-0.046003
6.066667	-0.038142
6.083333	-0.029462
6.1	-0.028202
6.116667	-0.024682
6.133333	-0.021832
6.15	-0.019673
6.166667	-0.015364
6.183333	-0.011225
6.2	-0.008816
6.216667	-0.007877
6.233333	-0.007059
6.25	-0.006071
6.266667	-0.005483
6.283333	-0.004675
6.3	-0.003817
6.316667	-0.003229
6.333333	-0.002671
6.35	-0.001904
6.366667	-0.001576
6.383333	-0.001798
6.4	-0.001521
6.416667	-0.001053
6.433333	-0.000646
6.45	-0.000309
6.466667	-0.000031
6.483333	0.000096
6.5	-0.000206
6.516667	-0.000528
6.533333	0.000139
6.55	0.000627
6.566667	0.000355
6.583333	-0.000047
6.6	-0.000049
6.616667	0.00045
6.633333	0.000738
6.65	0.000416
6.666667	0.000175
6.683333	0.000194
6.7	0.000153
6.716667	0.000483
6.733333	0.000532
6.75	0.000512
6.766667	0.000422
6.783333	0.000223
6.8	0.000124
6.816667	0.000485
6.833333	0.000785
6.85	0.000956
6.866667	0.000959
6.883333	0.001112
6.9	0.001205
6.916667	0.001297
6.933333	0.00139
6.95	0.001474
6.966667	0.001449
6.983333	0.001484
7	0.001309
7.016667	0.001294
7.033333	0.00155
7.05	0.001717
7.066667	0.001675
7.083333	0.001632
7.1	0.001669
7.116667	0.001587
7.133333	0.001757
7.15	0.001577
7.166667	0.001467
7.183333	0.001436
7.2	0.001406
7.216667	0.001358
7.233333	0.00116
7.25	0.001112
7.266667	0.000984
7.283333	0.000905
7.3	0.000928
7.316667	0.000741
7.333333	0.000304
7.35	-0.000042
7.366667	-0.000239
7.383333	-0.000496
7.4	-0.000563
7.416667	-0.000649
7.433333	-0.000776
7.45	-0.001013
7.466667	-0.001249
7.483333	-0.001157
7.5	-0.001204
7.516667	-0.001331
7.533333	-0.001459
7.55	-0.001456
7.566667	-0.001405
7.583333	-0.001403
7.6	-0.001332
7.616667	-0.001271
7.633333	-0.000979
7.65	-0.000599
7.666667	-0.00063
7.683333	-0.00063
7.7	-0.00058
7.716667	-0.000501
7.733333	-0.000572
7.75	-0.000544
7.766667	-0.000056
7.783333	0.000132
7.8	0.00058
7.816667	-0.000392
7.833333	0.000234
7.85	0.00215
7.866667	0.006246
7.883333	-0.003848
7.9	-0.022341
7.916667	-0.042956
7.933333	-0.069492
7.95	-0.100147
7.966667	-0.124683
7.983333	-0.143628
8	-0.151854
8.016667	-0.148751
8.033333	-0.138538
8.05	-0.123405
8.066667	-0.116882
8.083333	-0.108429
8.1	-0.096837
8.116667	-0.086995
8.133333	-0.081004
8.15	-0.074882
8.166667	-0.06537
8.183333	-0.05512
8.2	-0.04807
8.216667	-0.039939
8.233333	-0.036259
8.25	-0.031269
8.266667	-0.028519
8.283333	-0.0195
8.3	-0.017631
8.316667	-0.015812
8.333333	-0.014323
8.35	-0.012804
8.366667	-0.011196
8.383333	-0.009938
8.4	-0.00837
8.416667	-0.007173
8.433333	-0.006295
8.45	-0.005168
8.466667	-0.004151
8.483333	-0.003554
8.5	-0.003017
8.516667	-0.002751
8.533333	-0.002415
8.55	-0.002069
8.566667	-0.001463
8.583333	-0.000997
8.6	-0.000362
8.616667	0.000214
8.633333	0.000429
8.65	0.000633
8.666667	0.000938
8.683333	0.001293
8.7	0.001368
8.716667	0.001822
8.733333	0.001686
8.75	0.00137
8.766667	0.002014
8.783333	0.001568
8.8	0.000851
8.816667	0.000244
8.833333	-0.000092
8.85	0.000101
8.866667	0.000294
8.883333	0.000187
8.9	-0.000081
8.916667	-0.000598
8.933333	-0.000516
8.95	-0.000353
8.966667	-0.000241
8.983333	-0.000249
9	-0.000047
9.016667	-0.000195
9.033333	-0.000393
9.05	-0.000201
9.066667	-0.0002
9.083333	-0.000008
9.1	0.000153
9.116667	0.000135
9.133333	-0.000104
9.15	-0.000473
9.166667	-0.000542
9.183333	-0.000421
9.2	-0.00055
9.216667	-0.000769
9.233333	-0.000628
9.25	-0.000238
9.266667	-0.000167
9.283333	-0.000796
9.3	-0.000526
9.316667	0.000185
9.333333	0.000215
9.35	0.000166
9.366667	0.000236
9.383333	-0.000124
9.4	0.000047
9.416667	0.000347
9.433333	0.000427
9.45	0.000707
9.466667	0.001107
9.483333	0.001067
9.5	0.001067
9.516667	0.001167
9.533333	0.001067
9.55	0.000938
9.566667	0.000778
9.583333	0.000778
9.6	0.000737
9.616667	0.000607
9.633333	0.000427
9.65	0.000407
9.666667	0.000267
9.683333	0.000317
9.7	0.000256
9.716667	0.000206
9.733333	0.000235
9.75	0.000085
9.766667	-0.000236
9.783333	-0.000337
9.8	-0.000558
9.816667	-0.000789
9.833333	-0.00109
9.85	-0.001092
9.866667	-0.000914
9.883333	-0.000886
9.9	-0.000838
9.916667	-0.00047
9.933333	-0.000653
9.95	-0.000846
9.966667	-0.001189
9.983333	-0.000122
10	0.001135
10.016667	0.005132
10.033333	0.007638
10.05	-0.000746
10.066667	-0.01408
10.083333	-0.031554
10.1	-0.053438
10.116667	-0.075972
10.133333	-0.095617
10.15	-0.111632
10.166667	-0.114447
10.183333	-0.116652
10.2	-0.106687
10.216667	-0.098902
10.233333	-0.092458
10.25	-0.085003
10.266667	-0.076439
10.283333	-0.073065
10.3	-0.067481
10.316667	-0.057047
10.333333	-0.048683
10.35	-0.041699
10.366667	-0.034585
10.383333	-0.029942
10.4	-0.023749
10.416667	-0.016865
10.433333	-0.015272
10.45	-0.012558
10.466667	-0.010335
10.483333	-0.008992
10.5	-0.00785
10.516667	-0.006977
10.533333	-0.006564
10.55	-0.005901
10.566667	-0.005208
10.583333	-0.004526
10.6	-0.003473
10.616667	-0.00267
10.633333	-0.002178
10.65	-0.001685
10.666667	-0.001163
10.683333	-0.00005
10.7	0.000312
10.716667	0.000864
10.733333	0.002027
10.75	0.002439
10.766667	0.002311
10.783333	0.002834
10.8	0.003166
10.816667	0.003318
10.833333	0.003201
10.85	0.002813
10.866667	0.002575
10.883333	0.002318
10.9	0.00181
10.916667	0.001183
10.933333	0.001115
10.95	0.001098
10.966667	0.00113
10.983333	0.001032
11	0.000605
11.016667	0.000448
11.033333	0.0005
11.05	0.000373
11.066667	0.000286
11.083333	0.000239
11.1	0.000162
11.116667	0.000325
11.133333	0.000508
11.15	0.000511
11.166667	0.000474
11.183333	0.000437
11.2	0.000441
11.216667	0.000384
11.233333	0.000297
11.25	0.000291
11.266667	0.000285
11.283333	0.000279
11.3	0.000133
11.316667	0.000187
11.333333	0.000151
11.35	0.000115
11.366667	0.00021
11.383333	0.000264
11.4	0.000279
11.416667	0.000224
11.433333	0.000219
11.45	-0.000116
11.466667	-0.000331
11.483333	-0.000376
11.5	-0.000371
11.516667	-0.000155
11.533333	0.000071
11.55	-0.000013
11.566667	0.000153
11.583333	0.000349
11.6	0.000275
11.616667	0.000361
11.633333	0.000338
11.65	0.000445
11.666667	0.000391
11.683333	0.000248
11.7	0.000225
11.716667	0.000103
11.733333	0.00022
11.75	0.000277
11.766667	0.000345
11.783333	0.000383
11.8	0.000261
11.816667	0.000358
11.833333	0.000426
11.85	0.000274
11.866667	0.000253
11.883333	0.000011
11.9	0.00001
11.916667	-0.000012
11.933333	-0.000014
11.95	-0.000065
11.966667	0.000124
11.983333	0.000102
12	-0.000039
12.016667	-0.00018
12.033333	-0.000372
12.05	-0.000523
12.066667	-0.000604
12.083333	-0.000486
12.1	-0.000837
12.116667	-0.000958
12.133333	-0.00117
12.15	-0.001871
12.166667	-0.002202
12.183333	-0.001624
12.2	0.000385
12.216667	-0.001967
12.233333	-0.012448
12.25	-0.02636
12.266667	-0.040802
12.283333	-0.062283
12.3	-0.081045
12.316667	-0.095107
12.333333	-0.099079
12.35	-0.09616
12.366667	-0.088472
12.383333	-0.079494
12.4	-0.072996
12.416667	-0.065748
12.433333	-0.06156
12.45	-0.060742
12.466667	-0.055334
12.483333	-0.049616
12.5	-0.041559
12.516667	-0.032181
12.533333	-0.024553
12.55	-0.020065
12.566667	-0.017398
12.583333	-0.014061
12.6	-0.011603
12.616667	-0.009966
12.633333	-0.008198
12.65	-0.006641
12.666667	-0.004924
12.683333	-0.003867
12.7	-0.00345
12.716667	-0.002893
12.733333	-0.002456
12.75	-0.002419
12.766667	-0.002042
12.783333	-0.001265
12.8	-0.000769
12.816667	-0.000462
12.833333	-0.000295
12.85	-0.000339
12.866667	-0.000313
12.883333	-0.000456
12.9	-0.00059
12.916667	-0.000604
12.933333	-0.000558
12.95	-0.000492
12.966667	-0.000346
12.983333	-0.00021
13	-0.000234
13.016667	-0.000319
13.033333	-0.000293
13.05	-0.000228
13.066667	-0.000142
13.083333	-0.000097
13.1	-0.000292
13.116667	-0.000367
13.133333	-0.000292
13.15	-0.000097
13.166667	0.000018
13.183333	0.000083
13.2	-0.000073
13.216667	-0.000148
13.233333	-0.000074
13.25	-0.000069
13.266667	-0.000145
13.283333	-0.000301
13.3	-0.000067
13.316667	0.000007
13.333333	0.000141
13.35	0.000445
13.366667	0.000818
13.383333	0.000691
13.4	0.000405
13.416667	0.000478
13.433333	0.000671
13.45	0.000664
13.466667	0.000507
13.483333	0.00081
13.5	0.000833
13.516667	0.000975
13.533333	0.000958
13.55	0.00075
13.566667	0.000762
13.583333	0.000484
13.6	0.000466
13.616667	0.000328
13.633333	0.000029
13.65	-0.000239
13.666667	-0.000298
13.683333	-0.000106
13.7	-0.000195
13.716667	-0.000534
13.733333	-0.000884
13.75	-0.001094
13.766667	-0.001113
13.783333	-0.001433
13.8	-0.001553
13.816667	-0.001153
13.833333	-0.000824
13.85	-0.000464
13.866667	-0.000204
13.883333	-0.000155
13.9	-0.000076
13.916667	0.000293
13.933333	0.000152
13.95	0.000201
13.966667	0.00066
13.983333	0.000998
14	0.001137
14.016667	0.001205
14.033333	0.001054
14.05	0.000893
14.066667	0.000821
14.083333	0.000639
14.1	0.000428
14.116667	0.000326
14.133333	0.000305
14.15	0.000033
14.166667	0.000061
14.183333	0.00016
14.2	0.000058
14.216667	-0.000364
14.233333	-0.000376
14.25	-0.000438
14.266667	-0.00057
14.283333	-0.000382
14.3	-0.000804
14.316667	-0.000516
14.333333	0.000251
14.35	-0.001071
14.366667	-0.000904
14.383333	-0.000586
14.4	-0.005418
14.416667	-0.013191
14.433333	-0.026564
14.45	-0.042617
14.466667	-0.05894
14.483333	-0.071923
14.5	-0.079426
14.516667	-0.081789
14.533333	-0.073152
14.55	-0.064425
14.566667	-0.060589
14.583333	-0.054882
14.6	-0.048446
14.616667	-0.046609
14.633333	-0.041773
14.65	-0.036687
14.666667	-0.0342
14.683333	-0.028504
14.7	-0.021319
14.716667	-0.016673
14.733333	-0.010047
14.75	-0.008181
14.766667	-0.007055
14.783333	-0.00578
14.8	-0.004435
14.816667	-0.003229
14.833333	-0.002614
14.85	-0.001909
14.866667	-0.001404
14.883333	-0.000879
14.9	-0.000714
14.916667	-0.000509
14.933333	0.000126
14.95	0.00051
14.966667	0.000374
14.983333	0.000609
15	0.000443
15.016667	0.000428
15.033333	0.000631
15.05	0.000415
15.066667	0.000389
15.083333	0.000063
15.1	-0.000283
15.116667	-0.00057
15.133333	-0.000536
15.15	-0.001113
15.166667	-0.00055
15.183333	0.001893
15.2	0.002507
15.216667	0.002209
15.233333	0.001692
15.25	0.001615
15.266667	0.001677
15.283333	0.0017
15.3	0.001642
15.316667	0.001274
15.333333	0.001316
15.35	0.001418
15.366667	0.001301
15.383333	0.001122
15.4	0.001014
15.416667	0.001005
15.433333	0.001147
15.45	0.001128
15.466667	0.000999
15.483333	0.00102
15.5	0.000911
15.516667	0.000692
15.533333	0.000693
15.55	0.000583
15.566667	0.000393
15.583333	0.000114
15.6	0.000104
15.616667	0.000234
15.633333	0.000374
15.65	0.000354
15.666667	0.000203
15.683333	-0.000098
15.7	-0.000258
15.716667	-0.000349
15.733333	-0.00048
15.75	-0.000752
15.766667	-0.000783
15.783333	-0.000825
15.8	-0.000976
15.816667	-0.000898
15.833333	-0.001031
15.85	-0.001103
15.866667	-0.000936
15.883333	-0.001078
15.9	-0.001141
15.916667	-0.001014
15.933333	-0.000688
15.95	-0.000551
15.966667	-0.000554
15.983333	-0.000518
16	-0.000531
16.016667	-0.000415
16.033333	-0.000148
16.05	0.000128
16.066667	0.000264
16.083333	0.000381
16.1	0.000577
16.116667	0.000764
16.133333	0.000981
16.15	0.001037
16.166667	0.001074
16.183333	0.000971
16.2	0.000899
16.216667	0.000916
16.233333	0.000753
16.25	0.000791
16.266667	0.000679
16.283333	0.000777
16.3	0.000926
16.316667	0.000704
16.333333	0.000632
16.35	0.000581
16.366667	0.000481
16.383333	0.00032
16.4	-0.000001
16.416667	-0.000271
16.433333	-0.000262
16.45	-0.000181
16.466667	-0.000311
16.483333	-0.000591
16.5	-0.000371
16.516667	0.00107
16.533333	0.001511
16.55	-0.002848
16.566667	-0.009227
16.583333	-0.013056
16.6	-0.022295
16.616667	-0.036714
16.633333	-0.052062
16.65	-0.06069
16.666667	-0.067528
16.683333	-0.066967
16.7	-0.062505
16.716667	-0.055122
16.733333	-0.04916
16.75	-0.047118
16.766667	-0.042625
16.783333	-0.040983
16.8	-0.03812
16.816667	-0.033247
16.833333	-0.028055
16.85	-0.022432
16.866667	-0.018069
16.883333	-0.014626
16.9	-0.010833
16.916667	-0.00443
16.933333	-0.003256
16.95	-0.002313
16.966667	-0.00158
16.983333	-0.001216
17	-0.000943
17.016667	-0.000699
17.033333	0.000104
17.05	0.000588
17.066667	0.001061
17.083333	0.001435
17.1	0.001678
17.116667	0.002292
17.133333	0.001996
17.15	0.002249
17.166667	0.002233
17.183333	0.002157
17.2	0.001951
17.216667	0.001384
17.233333	0.001368
17.25	0.001642
17.266667	0.001685
17.283333	0.001409
17.3	0.001003
17.316667	0.001286
17.333333	0.00162
17.35	0.001804
17.366667	0.001757
17.383333	0.001971
17.4	0.002154
17.416667	0.002178
17.433333	0.002191
17.45	0.001624
17.466667	0.001538
17.483333	0.001621
17.5	0.001714
17.516667	0.001447
17.533333	0.00167
17.55	0.001733
17.566667	0.001376
17.583333	0.001039
17.6	0.001131
17.616667	0.000814
17.633333	0.000777
17.65	0.001209
17.666667	0.001462
17.683333	0.002074
17.7	0.002486
17.716667	0.002298
17.733333	0.00195
17.75	0.002092
17.766667	0.002333
17.783333	0.002405
17.8	0.002316
17.816667	0.001858
17.833333	0.001589
17.85	0.00167
17.866667	0.001971
17.883333	0.001601
17.9	0.001072
17.916667	0.000633
17.933333	0.000463
17.95	0.000253
17.966667	-0.000127
17.983333	-0.000167
18	-0.000357
18.016667	-0.000538
18.033333	-0.000519
18.05	-0.00085
18.066667	-0.000831
18.083333	-0.000822
18.1	-0.000613
18.116667	-0.000595
18.133333	-0.000247
18.15	-0.000049
18.166667	-0.000591
18.183333	-0.000573
18.2	-0.000166
18.216667	-0.000169
18.233333	-0.000583
18.25	-0.000836
18.266667	-0.001959
18.283333	-0.001713
18.3	-0.002407
18.316667	-0.001902
18.333333	-0.000996
18.35	-0.00132
18.366667	-0.001775
18.383333	-0.001851
18.4	-0.001257
18.416667	-0.000833
18.433333	-0.000558
18.45	-0.000984
18.466667	-0.001281
18.483333	-0.001158
18.5	-0.000376
18.516667	0.000737
18.533333	-0.00082
18.55	-0.002318
18.566667	-0.001507
18.583333	-0.001136
18.6	-0.000234
18.616667	-0.000023
18.633333	0.000918
18.65	0.001318
18.666667	0.002638
18.683333	0.001658
18.7	0.002488
18.716667	0.001297
18.733333	-0.002804
18.75	-0.009715
18.766667	-0.018177
18.783333	-0.028698
18.8	-0.040669
18.816667	-0.056111
18.833333	-0.059514
18.85	-0.058806
18.866667	-0.056658
18.883333	-0.04844
18.9	-0.041453
18.916667	-0.037086
18.933333	-0.036629
18.95	-0.035402
18.966667	-0.030975
18.983333	-0.028118
19	-0.022982
19.016667	-0.019825
19.033333	-0.016139
19.05	-0.010112
19.066667	-0.002976
19.083333	-0.00318
19.1	-0.002453
19.116667	-0.001377
19.133333	-0.001081
19.15	-0.000945
19.166667	-0.000569
19.183333	-0.000543
19.2	-0.000637
19.216667	-0.000331
19.233333	-0.000165
19.25	0.000151
19.266667	0.000398
19.283333	0.000434
19.3	0.00052
19.316667	0.000496
19.333333	0.000622
19.35	0.000449
19.366667	0.000315
19.383333	0.000302
19.4	0.000138
19.416667	-0.000085
19.433333	-0.000269
19.45	-0.000282
19.466667	-0.000125
19.483333	0.000132
19.5	0.000319
19.516667	0.000407
19.533333	0.000395
19.55	0.000232
19.566667	0.00008
19.583333	0.000028
19.6	0.000126
19.616667	-0.000135
19.633333	-0.000457
19.65	-0.000598
19.666667	-0.000299
19.683333	0.00008
19.7	-0.00045
19.716667	-0.000341
19.733333	-0.000231
19.75	-0.000381
19.766667	-0.000661
19.783333	-0.00071
19.8	-0.000599
19.816667	-0.000517
19.833333	-0.000686
19.85	-0.000575
19.866667	-0.000612
19.883333	-0.00046
19.9	-0.000097
19.916667	0.000266
19.933333	0.000469
19.95	0.000372
19.966667	0.000477
19.983333	0.000532
20	0.000606
20.016667	0.000791
20.033333	0.000856
20.05	0.000683
20.066667	0.000279
20.083333	0.000236
20.1	0.000402
20.116667	0.000599
20.133333	0.000527
20.15	0.000376
20.166667	0.000564
20.183333	0.000603
20.2	0.000501
20.216667	0.000551
20.233333	0.000382
20.25	0.000292
20.266667	0.000422
20.283333	0.000653
20.3	0.000864
20.316667	0.000546
20.333333	0.000458
20.35	0.00059
20.366667	0.000852
20.383333	0.000784
20.4	0.000647
20.416667	0.00077
20.433333	0.000743
20.45	0.000576
20.466667	0.000249
20.483333	0.000023
20.5	-0.000143
20.516667	-0.0003
20.533333	-0.000486
20.55	-0.000702
20.566667	-0.000669
20.583333	-0.000575
20.6	-0.000782
20.616667	-0.000748
20.633333	-0.000695
20.65	-0.000721
20.666667	-0.000888
20.683333	-0.001265
20.7	-0.001392
20.716667	-0.001439
20.733333	-0.001427
20.75	-0.001254
20.766667	-0.001162
20.783333	-0.00108
20.8	-0.001508
20.816667	-0.000936
20.833333	-0.001235
20.85	-0.000883
20.866667	0.000858
20.883333	-0.000221
20.9	-0.00703
20.916667	-0.010509
20.933333	-0.017608
20.95	-0.029227
20.966667	-0.041137
20.983333	-0.050066
21	-0.053036
21.016667	-0.053165
21.033333	-0.053085
21.05	-0.047245
21.066667	-0.040235
21.083333	-0.035295
21.1	-0.031295
21.116667	-0.027805
21.133333	-0.025685
21.15	-0.023965
21.166667	-0.018955
21.183333	-0.016145
21.2	-0.015725
21.216667	-0.006465
21.233333	-0.000695
21.25	-0.000195
21.266667	-0.000065
21.283333	-0.000065
21.3	0.000115
21.316667	0.000116
21.333333	0.000626
21.35	0.000746
21.366667	0.000917
21.383333	0.001067
21.4	0.001308
21.416667	0.001668
21.433333	0.001819
21.45	0.00165
21.466667	0.001591
21.483333	0.001712
21.5	0.001693
21.516667	0.001534
21.533333	0.001746
21.55	0.001788
21.566667	0.00188
21.583333	0.001762
21.6	0.001444
21.616667	0.001386
21.633333	0.001369
21.65	0.001162
21.666667	0.000895
21.683333	0.000778
21.7	0.000611
21.716667	0.000495
21.733333	0.000569
21.75	0.000854
21.766667	0.000998
21.783333	0.000912
21.8	0.000847
21.816667	0.000733
21.833333	0.000668
21.85	0.000614
21.866667	0.0007
21.883333	0.000746
21.9	0.000823
21.916667	0.000911
21.933333	0.000968
21.95	0.000855
21.966667	0.001013
21.983333	0.001272
22	0.001371
22.016667	0.00135
22.033333	0.001359
22.05	0.001258
22.066667	0.001119
22.083333	0.001079
22.1	0.00113
22.116667	0.000981
22.133333	0.000932
22.15	0.000894
22.166667	0.000746
22.183333	0.000628
22.2	0.00039
22.216667	0.000292
22.233333	0.000155
22.25	0.000078
22.266667	0.000051
22.283333	0.000024
22.3	-0.000163
22.316667	-0.00004
22.333333	-0.000196
22.35	-0.000493
22.366667	-0.00081
22.383333	-0.000907
22.4	-0.000984
22.416667	-0.001081
22.433333	-0.000818
22.45	-0.000775
22.466667	-0.000652
22.483333	-0.000319
22.5	-0.000227
22.516667	-0.000975
22.533333	-0.000823
22.55	0.000869
22.566667	0.000541
22.583333	-0.000398
22.6	-0.000767
22.616667	-0.000326
22.633333	-0.000455
22.65	-0.000784
22.666667	-0.000854
22.683333	-0.000634
22.7	-0.000214
22.716667	-0.000165
22.733333	-0.000385
22.75	-0.000665
22.766667	-0.000697
22.783333	-0.000399
22.8	-0.0002
22.816667	0.000038
22.833333	0.000146
22.85	0.000094
22.866667	0.000361
22.883333	0.000648
22.9	0.000355
22.916667	0.000442
22.933333	0.000228
22.95	-0.000506
22.966667	-0.00078
22.983333	-0.001014
23	-0.001678
23.016667	-0.000573
23.033333	0.001282
23.05	0.000686
23.066667	-0.003489
23.083333	-0.009164
23.1	-0.01715
23.116667	-0.024706
23.133333	-0.037573
23.15	-0.043209
23.166667	-0.046186
23.183333	-0.046512
23.2	-0.04347
23.216667	-0.036607
23.233333	-0.034605
23.25	-0.034063
23.266667	-0.03362
23.283333	-0.032038
23.3	-0.024787
23.316667	-0.021976
23.333333	-0.017515
23.35	-0.012374
23.366667	-0.008923
23.383333	-0.005142
23.4	-0.002822
23.416667	-0.001942
23.433333	-0.000332
23.45	0.001128
23.466667	0.002038
23.483333	0.002517
23.5	0.002126
23.516667	0.002425
23.533333	0.003144
23.55	0.003693
23.566667	0.003971
23.583333	0.003989
23.6	0.003657
23.616667	0.003485
23.633333	0.003283
23.65	0.00308
23.666667	0.002977
23.683333	0.002875
23.7	0.002672
23.716667	0.002429
23.733333	0.002465
23.75	0.002522
23.766667	0.002508
23.783333	0.002524
23.8	0.002411
23.816667	0.002226
23.833333	0.002142
23.85	0.001997
23.866667	0.001792
23.883333	0.001538
23.9	0.001293
23.916667	0.001167
23.933333	0.001072
23.95	0.001037
23.966667	0.000821
23.983333	0.000786
24	0.000609
24.016667	0.000373
24.033333	-0.000383
24.05	-0.001239
24.066667	-0.001745
24.083333	0.000058
24.1	0.003621
24.116667	0.003594
24.133333	0.002907
24.15	0.00306
24.166667	0.002682
24.183333	0.002235
24.2	0.002207
24.216667	0.002429
24.233333	0.001932
24.25	0.001624
24.266667	0.001705
24.283333	0.001457
24.3	0.001519
24.316667	0.0012
24.333333	0.001032
24.35	0.000983
24.366667	0.001094
24.383333	0.001365
24.4	0.001926
24.416667	0.002027
24.433333	0.001957
24.45	0.002768
24.466667	0.002808
24.483333	0.003498
24.5	0.004029
24.516667	0.001269
24.533333	-0.000671
24.55	0.000228
24.566667	0.000728
24.583333	0.001818
24.6	0.001488
24.616667	0.000927
24.633333	0.001386
24.65	0.001445
24.666667	0.001405
24.683333	0.001374
24.7	0.000983
24.716667	0.000562
24.733333	0.00027
24.75	0.000699
24.766667	0.000548
24.783333	0.000816
24.8	0.001225
24.816667	0.001643
24.833333	0.002041
24.85	0.00234
24.866667	0.002328
24.883333	0.002126
24.9	0.002104
24.916667	0.001971
24.933333	0.001779
24.95	0.001897
24.966667	0.002215
24.983333	0.002222
25	0.00198
25.016667	0.001777
25.033333	0.001295
25.05	0.001042
25.066667	0.000569
25.083333	0.000116
25.1	-0.000536
25.116667	-0.000729
25.133333	-0.000832
25.15	-0.000955
25.166667	-0.001569
25.183333	-0.000832
25.2	0.001825
25.216667	0.002742
25.233333	-0.004122
25.25	-0.008435
25.266667	-0.014829
25.283333	-0.023812
25.3	-0.034656
25.316667	-0.048079
25.333333	-0.046273
25.35	-0.043797
25.366667	-0.037841
25.383333	-0.037314
25.4	-0.033228
25.416667	-0.028672
25.433333	-0.026376
25.45	-0.02478
25.466667	-0.023424
25.483333	-0.021918
25.5	-0.016502
25.516667	-0.011716
25.533333	-0.0095
25.55	-0.006604
25.566667	-0.004659
25.583333	-0.002883
25.6	-0.001687
25.616667	-0.001221
25.633333	-0.000645
25.65	-0.000279
25.666667	-0.000273
25.683333	-0.000108
25.7	0.000468
25.716667	0.001154
25.733333	0.00158
25.75	0.001856
25.766667	0.002181
25.783333	0.002237
25.8	0.002183
25.816667	0.002109
25.833333	0.002375
25.85	0.002551
25.866667	0.002467
25.883333	0.002373
25.9	0.002199
25.916667	0.002035
25.933333	0.001771
25.95	0.001517
25.966667	0.001513
25.983333	0.001789
26	0.001845
26.016667	0.001701
26.033333	0.001358
26.05	0.001134
26.066667	0.00113
26.083333	0.001046
26.1	0.000873
26.116667	0.000549
26.133333	0.000236
26.15	0.000153
26.166667	0.000079
26.183333	-0.000054
26.2	0.000023
26.216667	0.000069
26.233333	0.000236
26.25	0.000373
26.266667	0.00034
26.283333	0.000027
26.3	-0.000275
26.316667	-0.000308
26.333333	-0.000361
26.35	-0.000274
26.366667	-0.000376
26.383333	-0.000558
26.4	-0.000681
26.416667	-0.000883
26.433333	-0.000865
26.45	-0.000658
26.466667	-0.000369
26.483333	-0.000481
26.5	-0.000603
26.516667	-0.000795
26.533333	-0.000797
26.55	-0.000518
26.566667	-0.000589
26.583333	-0.00056
26.6	-0.000121
26.616667	0.000187
26.633333	0.000307
26.65	0.000847
26.666667	0.001347
26.683333	0.001196
26.7	0.001026
26.716667	0.000827
26.733333	0.001087
26.75	0.001048
26.766667	0.000919
26.783333	0.00098
26.8	0.001121
26.816667	0.000823
26.833333	0.000765
26.85	0.000497
26.866667	0.000009
26.883333	-0.000489
26.9	-0.000636
26.916667	-0.000563
26.933333	-0.00065
26.95	-0.000438
26.966667	-0.000125
26.983333	-0.000071
27	-0.000438
27.016667	-0.000625
27.033333	-0.000881
27.05	-0.000668
27.066667	-0.000304
27.083333	-0.00017
27.1	-0.000086
27.116667	-0.000252
27.133333	-0.000088
27.15	0.000106
27.166667	0.00005
27.183333	0.000234
27.2	0.000489
27.216667	0.000453
27.233333	0.000327
27.25	0.000272
27.266667	0.000067
27.283333	-0.000048
27.3	-0.000094
27.316667	0.000291
27.333333	0.000256
27.35	0.001531
27.366667	0.004326
27.383333	0.002951
27.4	-0.001833
27.416667	-0.006788
27.433333	-0.009163
27.45	-0.017118
27.466667	-0.028352
27.483333	-0.039057
27.5	-0.039342
27.516667	-0.040676
27.533333	-0.039941
27.55	-0.036905
27.566667	-0.03397
27.583333	-0.031544
27.6	-0.029189
27.616667	-0.027303
27.633333	-0.025167
27.65	-0.020942
27.666667	-0.016136
27.683333	-0.011701
27.7	-0.008345
27.716667	-0.00549
27.733333	-0.002414
27.75	-0.000709
27.766667	0.000127
27.783333	0.000502
27.8	0.000448
27.816667	0.000543
27.833333	0.000988
27.85	0.001444
27.866667	0.001459
27.883333	0.001994
27.9	0.002319
27.916667	0.002394
27.933333	0.00237
27.95	0.002294
27.966667	0.002359
27.983333	0.002424
28	0.002819
28.016667	0.002674
28.033333	0.002489
28.05	0.002743
28.066667	0.002737
28.083333	0.002382
28.1	0.002236
28.116667	0.002261
28.133333	0.002285
28.15	0.002159
28.166667	0.001713
28.183333	0.001757
28.2	0.001581
28.216667	0.001314
28.233333	0.001177
28.25	0.000991
28.266667	0.000634
28.283333	0.000228
28.3	0.00011
28.316667	0.000183
28.333333	0.000306
28.35	0.000319
28.366667	0.000401
28.383333	0.000624
28.4	0.000666
28.416667	0.000638
28.433333	0.00053
28.45	0.000441
28.466667	0.000423
28.483333	0.000494
28.5	0.000595
28.516667	0.000597
28.533333	0.000598
28.55	0.000779
28.566667	0.001049
28.583333	0.001129
28.6	0.001069
28.616667	0.000859
28.633333	0.000559
28.65	0.000369
28.666667	0.000308
28.683333	0.000157
28.7	0.000016
28.716667	-0.000035
28.733333	-0.000017
28.75	-0.00013
28.766667	-0.000182
28.783333	-0.000295
28.8	-0.000607
28.816667	-0.00093
28.833333	-0.000955
28.85	-0.001039
28.866667	-0.000993
28.883333	-0.001268
28.9	-0.001292
28.916667	-0.001169
28.933333	-0.001055
28.95	-0.000691
28.966667	-0.000738
28.983333	-0.000814
29	-0.000672
29.016667	-0.00073
29.033333	-0.000539
29.05	-0.000837
29.066667	-0.000775
29.083333	-0.000674
29.1	-0.000614
29.116667	-0.000614
29.133333	-0.000234
29.15	0.000017
29.166667	0.000427
29.183333	0.000676
29.2	0.000685
29.216667	0.000544
29.233333	0.000443
29.25	0.000422
29.266667	0.000321
29.283333	0.000249
29.3	0.000378
29.316667	0.000466
29.333333	0.000515
29.35	0.000673
29.366667	0.000741
29.383333	0.00076
29.4	0.000838
29.416667	0.000756
29.433333	0.000484
29.45	0.000193
29.466667	0.000091
29.483333	0.000259
29.5	0.000357
29.516667	0.000305
