# Supplementary material for: The EF-hand domain of MINDY3 is a ubiquitin and RAD23 UBL-binding domain
Source: EMBO Rep. 2026 Jun 9;27(13):3604–31. doi: 10.1038/s44319-026-00825-1 (PMC13354579; doi:10.1038/s44319-026-00825-1)
Supplement: Supplementary file 5 — Source data Fig. 3 [file 44319_2026_825_MOESM5_ESM.zip › Figure 3/3F/raw_data.csv]

DP_X	DP_Y	Baseline_X	Baseline_Y	Fit_X	Fit_Y	NDH_X	NDH_Y
0.083333	0.000498			0.040346	-3.719803	0.243276	-3.527335
0.1	0.000299			0.243276	-3.520652	0.448189	-3.035681
0.116667	0.00012			0.448189	-3.045131	0.655084	-2.363696
0.133333	-0.000089			0.655084	-2.373324	0.863962	-1.687055
0.15	-0.000198			0.863962	-1.65035	1.074823	-1.041137
0.166667	-0.000327			1.074823	-1.078617	1.287667	-0.718976
0.183333	-0.000245			1.287667	-0.711787	1.502494	-0.526304
0.2	-0.000174			1.502494	-0.493338	1.719304	-0.279855
0.216667	0.000007			1.719304	-0.362196	1.938096	-0.309876
0.233333	0.000048			1.938096	-0.280333	2.158871	-0.234856
0.25	0.000149			2.158871	-0.226882	2.381629	-0.259115
0.266667	0.00021			2.381629	-0.190482	2.60637	-0.147252
0.283333	0.000271			2.60637	-0.164763	2.833093	-0.186827
0.3	0.000472			2.833093	-0.146004	3.0618	-0.051199
0.316667	0.000823			3.0618	-0.131944	3.292489	-0.127792
0.333333	0.001124			3.292489	-0.121155
0.35	0.001164
0.366667	0.000935
0.383333	0.000666
0.4	0.000316
0.416667	0.000287
0.433333	0.000387
0.45	0.000597
0.466667	0.000827
0.483333	0.000846
0.5	0.001176
0.516667	0.001825
0.533333	0.001973
0.55	0.00195
0.566667	0.001567
0.583333	0.001115
0.6	0.000962
0.616667	0.000656
0.633333	0.000269
0.65	-0.000149
0.666667	-0.000626
0.683333	-0.000563
0.7	-0.000484
0.716667	-0.000349
0.733333	-0.000273
0.75	-0.000408
0.766667	-0.000712
0.783333	-0.00072
0.8	-0.000824
0.816667	-0.001169
0.833333	-0.001543
0.85	-0.001788
0.866667	-0.001793
0.883333	-0.00177
0.9	-0.001896
0.916667	-0.001552
0.933333	-0.001289
0.95	-0.001945
0.966667	-0.002563
0.983333	-0.004072
1	-0.00554
1.016667	-0.003879
1.033333	0.004442
1.05	-0.023466
1.066667	-0.041687
1.083333	-0.047418
1.1	-0.051259
1.116667	-0.0484
1.133333	-0.044157
1.15	-0.04014
1.166667	-0.035312
1.183333	-0.029895
1.2	-0.024087
1.216667	-0.018733
1.233333	-0.016056
1.25	-0.014479
1.266667	-0.012612
1.283333	-0.010655
1.3	-0.009149
1.316667	-0.008352
1.333333	-0.007164
1.35	-0.005807
1.366667	-0.00476
1.383333	-0.003643
1.4	-0.003293
1.416667	-0.002905
1.433333	-0.001957
1.45	-0.001448
1.466667	-0.00112
1.483333	-0.000537
1.5	0.000014
1.516667	0.000534
1.533333	0.000774
1.55	0.000655
1.566667	0.000452
1.583333	0.000405
1.6	0.000668
1.616667	0.000871
1.633333	0.000914
1.65	0.001056
1.666667	0.001353
1.683333	0.001699
1.7	0.001776
1.716667	0.001513
1.733333	0.00084
1.75	0.000411
1.766667	0.000112
1.783333	-0.000107
1.8	-0.000265
1.816667	-0.000514
1.833333	-0.000947
1.85	-0.00112
1.866667	-0.000743
1.883333	-0.000287
1.9	-0.0001
1.916667	-0.000046
1.933333	-0.000093
1.95	-0.00017
1.966667	-0.000308
1.983333	-0.000545
2	-0.000623
2.016667	-0.000293
2.033333	-0.000244
2.05	-0.000024
2.066667	0.000116
2.083333	0.000475
2.1	0.000593
2.116667	0.000851
2.133333	0.000938
2.15	0.001136
2.166667	0.001163
2.183333	0.00116
2.2	0.001036
2.216667	0.000783
2.233333	0.000629
2.25	0.000335
2.266667	0.000001
2.283333	-0.000193
2.3	-0.000037
2.316667	0.000229
2.333333	0.000355
2.35	0.000371
2.366667	0.000277
2.383333	0.000133
2.4	0.000179
2.416667	0.000105
2.433333	-0.000218
2.45	-0.000361
2.466667	-0.000414
2.483333	-0.000216
2.5	0.000021
2.516667	-0.000112
2.533333	0.000117
2.55	0.000326
2.566667	0.000805
2.583333	0.000914
2.6	0.001213
2.616667	0.001194
2.633333	0.001166
2.65	0.001347
2.666667	0.001248
2.683333	0.00131
2.7	0.001213
2.716667	0.000776
2.733333	0.00042
2.75	0.000254
2.766667	0.000127
2.783333	0.000142
2.8	-0.000193
2.816667	-0.000878
2.833333	-0.001103
2.85	-0.001208
2.866667	-0.000883
2.883333	-0.000717
2.9	-0.000641
2.916667	-0.000585
2.933333	-0.000529
2.95	-0.000473
2.966667	-0.000387
2.983333	-0.000451
3	-0.000564
3.016667	-0.000568
3.033333	-0.000012
3.05	0.000545
3.066667	0.000832
3.083333	0.000939
3.1	0.000566
3.116667	0.000663
3.133333	0.00052
3.15	0.000088
3.166667	-0.001324
3.183333	-0.001487
3.2	-0.022739
3.216667	-0.102431
3.233333	-0.205503
3.25	-0.294615
3.266667	-0.359307
3.283333	-0.394069
3.3	-0.403671
3.316667	-0.398992
3.333333	-0.378244
3.35	-0.338905
3.366667	-0.295167
3.383333	-0.251899
3.4	-0.2156
3.416667	-0.178821
3.433333	-0.153213
3.45	-0.129064
3.466667	-0.109486
3.483333	-0.096417
3.5	-0.085759
3.516667	-0.07775
3.533333	-0.068642
3.55	-0.059443
3.566667	-0.051345
3.583333	-0.044867
3.6	-0.039739
3.616667	-0.035361
3.633333	-0.031272
3.65	-0.028124
3.666667	-0.025847
3.683333	-0.023919
3.7	-0.021901
3.716667	-0.020093
3.733333	-0.018386
3.75	-0.016469
3.766667	-0.014391
3.783333	-0.012184
3.8	-0.010667
3.816667	-0.00957
3.833333	-0.008314
3.85	-0.007288
3.866667	-0.006181
3.883333	-0.004835
3.9	-0.003479
3.916667	-0.002513
3.933333	-0.002398
3.95	-0.002153
3.966667	-0.001638
3.983333	-0.000982
4	-0.000298
4.016667	-0.000354
4.033333	-0.00029
4.05	-0.000026
4.066667	0.000038
4.083333	-0.000038
4.1	-0.000236
4.116667	-0.000203
4.133333	-0.000301
4.15	-0.000268
4.166667	0.000064
4.183333	0.000525
4.2	0.000806
4.216667	0.000867
4.233333	0.000988
4.25	0.001069
4.266667	0.000928
4.283333	0.000728
4.3	0.000447
4.316667	0.000106
4.333333	0.000225
4.35	0.000393
4.366667	0.00057
4.383333	0.000787
4.4	0.001094
4.416667	0.001322
4.433333	0.001438
4.45	0.001472
4.466667	0.001127
4.483333	0.000662
4.5	0.000417
4.516667	0.000181
4.533333	0.000073
4.55	-0.000235
4.566667	-0.000453
4.583333	-0.000731
4.6	-0.00082
4.616667	-0.001312
4.633333	-0.001184
4.65	-0.000987
4.666667	-0.000889
4.683333	-0.000811
4.7	-0.001027
4.716667	-0.001454
4.733333	-0.001881
4.75	-0.001858
4.766667	-0.001725
4.783333	-0.001634
4.8	-0.001185
4.816667	-0.000826
4.833333	-0.000637
4.85	-0.000468
4.866667	-0.00014
4.883333	-0.000164
4.9	0.000112
4.916667	0.000629
4.933333	0.001205
4.95	0.001551
4.966667	0.001756
4.983333	0.001861
5	0.001886
5.016667	0.002101
5.033333	0.001836
5.05	0.001691
5.066667	0.001325
5.083333	0.00113
5.1	0.000645
5.116667	0.000229
5.133333	0.000063
5.15	0.000077
5.166667	0.000261
5.183333	0.000224
5.2	0.000048
5.216667	-0.000479
5.233333	-0.001237
5.25	-0.002025
5.266667	-0.002243
5.283333	-0.001641
5.3	-0.000639
5.316667	0.000971
5.333333	-0.000469
5.35	-0.001189
5.366667	-0.014619
5.383333	-0.076489
5.4	-0.156941
5.416667	-0.230923
5.433333	-0.285685
5.45	-0.320057
5.466667	-0.338358
5.483333	-0.338932
5.5	-0.330546
5.516667	-0.300669
5.533333	-0.260633
5.55	-0.222806
5.566667	-0.186911
5.583333	-0.154376
5.6	-0.133121
5.616667	-0.114636
5.633333	-0.102522
5.65	-0.090967
5.666667	-0.081684
5.683333	-0.07092
5.7	-0.061987
5.716667	-0.051283
5.733333	-0.04262
5.75	-0.036778
5.766667	-0.034736
5.783333	-0.032123
5.8	-0.029801
5.816667	-0.027349
5.833333	-0.025727
5.85	-0.023406
5.866667	-0.021374
5.883333	-0.019643
5.9	-0.017672
5.916667	-0.015521
5.933333	-0.01374
5.95	-0.01247
5.966667	-0.011459
5.983333	-0.010298
6	-0.009078
6.016667	-0.008008
6.033333	-0.007468
6.05	-0.007018
6.066667	-0.006348
6.083333	-0.005438
6.1	-0.004519
6.116667	-0.004039
6.133333	-0.00361
6.15	-0.00317
6.166667	-0.00287
6.183333	-0.003001
6.2	-0.002692
6.216667	-0.002492
6.233333	-0.002033
6.25	-0.001563
6.266667	-0.001114
6.283333	-0.001085
6.3	-0.001305
6.316667	-0.001086
6.333333	-0.000366
6.35	-0.000087
6.366667	-0.000037
6.383333	-0.000038
6.4	0.000162
6.416667	0.000501
6.433333	0.000911
6.45	0.001271
6.466667	0.001561
6.483333	0.001861
6.5	0.002211
6.516667	0.002321
6.533333	0.002111
6.55	0.001812
6.566667	0.001462
6.583333	0.001283
6.6	0.001233
6.616667	0.001124
6.633333	0.001116
6.65	0.001297
6.666667	0.001408
6.683333	0.001399
6.7	0.001341
6.716667	0.001253
6.733333	0.001236
6.75	0.001038
6.766667	0.0008
6.783333	0.000613
6.8	0.000216
6.816667	-0.000091
6.833333	-0.000348
6.85	-0.000435
6.866667	-0.000192
6.883333	-0.000048
6.9	-0.000094
6.916667	-0.0003
6.933333	-0.000386
6.95	-0.000432
6.966667	-0.000498
6.983333	-0.000724
7	-0.00068
7.016667	-0.000435
7.033333	-0.000571
7.05	-0.000426
7.066667	0.000019
7.083333	0.000244
7.1	0.000389
7.116667	0.000204
7.133333	0.00034
7.15	0.000446
7.166667	0.000421
7.183333	0.000207
7.2	0.000063
7.216667	-0.00018
7.233333	0.000067
7.25	0.000234
7.266667	0.000402
7.283333	0.000709
7.3	0.000817
7.316667	0.000795
7.333333	0.000433
7.35	0.000112
7.366667	-0.00029
7.383333	-0.000801
7.4	-0.000912
7.416667	-0.000692
7.433333	0.000267
7.45	0.001037
7.466667	0.001196
7.483333	-0.000203
7.5	-0.000993
7.516667	0.000167
7.533333	-0.002763
7.55	-0.046462
7.566667	-0.103401
7.583333	-0.16224
7.6	-0.207999
7.616667	-0.241548
7.633333	-0.257197
7.65	-0.257925
7.666667	-0.248744
7.683333	-0.233672
7.7	-0.208461
7.716667	-0.183219
7.733333	-0.153737
7.75	-0.130245
7.766667	-0.108553
7.783333	-0.094131
7.8	-0.078589
7.816667	-0.072097
7.833333	-0.063175
7.85	-0.055973
7.866667	-0.047241
7.883333	-0.038838
7.9	-0.034556
7.916667	-0.031164
7.933333	-0.028352
7.95	-0.02623
7.966667	-0.024377
7.983333	-0.022555
8	-0.021213
8.016667	-0.019731
8.033333	-0.018049
8.05	-0.016327
8.066667	-0.015045
8.083333	-0.013423
8.1	-0.012241
8.116667	-0.010969
8.133333	-0.009908
8.15	-0.008856
8.166667	-0.007794
8.183333	-0.007003
8.2	-0.006182
8.216667	-0.005561
8.233333	-0.004909
8.25	-0.004228
8.266667	-0.003748
8.283333	-0.003317
8.3	-0.002567
8.316667	-0.002096
8.333333	-0.002035
8.35	-0.002086
8.366667	-0.001806
8.383333	-0.001456
8.4	-0.000997
8.416667	-0.000817
8.433333	-0.000668
8.45	-0.000469
8.466667	-0.000451
8.483333	-0.000372
8.5	-0.000093
8.516667	-0.000145
8.533333	-0.000338
8.55	-0.00082
8.566667	-0.001023
8.583333	-0.001145
8.6	-0.000808
8.616667	-0.000612
8.633333	-0.000656
8.65	-0.00037
8.666667	-0.000184
8.683333	-0.000358
8.7	-0.000793
8.716667	-0.001149
8.733333	-0.001424
8.75	-0.00185
8.766667	-0.001895
8.783333	-0.001742
8.8	-0.001559
8.816667	-0.001367
8.833333	-0.001384
8.85	-0.001271
8.866667	-0.00074
8.883333	-0.000289
8.9	-0.000368
8.916667	-0.000487
8.933333	-0.000706
8.95	-0.000806
8.966667	-0.000487
8.983333	-0.000068
9	0.000131
9.016667	0.000409
9.033333	0.000408
9.05	0.000274
9.066667	0.000261
9.083333	0.000278
9.1	0.000205
9.116667	0.000052
9.133333	-0.000064
9.15	0.000071
9.166667	0.000216
9.183333	0.000241
9.2	0.000036
9.216667	0.000108
9.233333	0.000301
9.25	0.000363
9.266667	0.000456
9.283333	0.000468
9.3	0.000399
9.316667	0.000199
9.333333	-0.000342
9.35	-0.000432
9.366667	-0.000372
9.383333	-0.000384
9.4	-0.000317
9.416667	-0.00028
9.433333	-0.000153
9.45	0.000024
9.466667	0.000019
9.483333	-0.000007
9.5	-0.000384
9.516667	-0.00065
9.533333	-0.000847
9.55	-0.000734
9.566667	-0.000904
9.583333	-0.000684
9.6	-0.000144
9.616667	-0.000224
9.633333	-0.000615
9.65	-0.001878
9.666667	0.000169
9.683333	0.003476
9.7	-0.002388
9.716667	-0.031571
9.733333	-0.073467
9.75	-0.117533
9.766667	-0.151279
9.783333	-0.172425
9.8	-0.181612
9.816667	-0.181659
9.833333	-0.173738
9.85	-0.159797
9.866667	-0.143885
9.883333	-0.122434
9.9	-0.102404
9.916667	-0.086984
9.933333	-0.073475
9.95	-0.062126
9.966667	-0.053327
9.983333	-0.048848
10	-0.04632
10.016667	-0.043293
10.033333	-0.040165
10.05	-0.032168
10.066667	-0.02399
10.083333	-0.020394
10.1	-0.020328
10.116667	-0.019612
10.133333	-0.017945
10.15	-0.016489
10.166667	-0.015634
10.183333	-0.014718
10.2	-0.013403
10.216667	-0.012288
10.233333	-0.011312
10.25	-0.010587
10.266667	-0.009932
10.283333	-0.008827
10.3	-0.007573
10.316667	-0.007198
10.333333	-0.007073
10.35	-0.006688
10.366667	-0.006153
10.383333	-0.005669
10.4	-0.005194
10.416667	-0.004739
10.433333	-0.004214
10.45	-0.003729
10.466667	-0.003404
10.483333	-0.003299
10.5	-0.003264
10.516667	-0.003188
10.533333	-0.002992
10.55	-0.002856
10.566667	-0.002711
10.583333	-0.002525
10.6	-0.002448
10.616667	-0.002301
10.633333	-0.001865
10.65	-0.001868
10.666667	-0.002101
10.683333	-0.002023
10.7	-0.001875
10.716667	-0.001456
10.733333	-0.001298
10.75	-0.00104
10.766667	-0.001041
10.783333	-0.00107
10.8	-0.00084
10.816667	-0.00069
10.833333	-0.000739
10.85	-0.000669
10.866667	-0.000576
10.883333	-0.000434
10.9	-0.000351
10.916667	-0.000478
10.933333	-0.000375
10.95	-0.00037
10.966667	-0.000024
10.983333	0.000451
11	0.000617
11.016667	0.000583
11.033333	0.000491
11.05	0.000201
11.066667	-0.000099
11.083333	0.00006
11.1	0.00028
11.116667	0.000302
11.133333	0.000356
11.15	0.00048
11.166667	0.000235
11.183333	0.000149
11.2	0.000234
11.216667	0.000344
11.233333	0.000554
11.25	0.001043
11.266667	0.001313
11.283333	0.001342
11.3	0.001196
11.316667	0.001101
11.333333	0.001066
11.35	0.001151
11.366667	0.001245
11.383333	0.001314
11.4	0.001123
11.416667	0.000952
11.433333	0.000672
11.45	0.000391
11.466667	0.000422
11.483333	0.000504
11.5	0.000507
11.516667	0.000449
11.533333	0.000342
11.55	0.000024
11.566667	-0.000372
11.583333	-0.000648
11.6	-0.000865
11.616667	-0.001091
11.633333	-0.001027
11.65	-0.000954
11.666667	-0.001031
11.683333	-0.001058
11.7	-0.001345
11.716667	-0.001492
11.733333	-0.00133
11.75	-0.001339
11.766667	-0.001418
11.783333	-0.001186
11.8	-0.000495
11.816667	0.000135
11.833333	-0.000076
11.85	0.000853
11.866667	0.001742
11.883333	-0.016789
11.9	-0.04371
11.916667	-0.076303
11.933333	-0.104006
11.95	-0.123139
11.966667	-0.130522
11.983333	-0.125545
12	-0.11621
12.016667	-0.104525
12.033333	-0.0907
12.05	-0.073024
12.066667	-0.061869
12.083333	-0.054006
12.1	-0.047903
12.116667	-0.041319
12.133333	-0.033406
12.15	-0.028643
12.166667	-0.025621
12.183333	-0.022499
12.2	-0.020258
12.216667	-0.018086
12.233333	-0.015734
12.25	-0.013464
12.266667	-0.012434
12.283333	-0.010734
12.3	-0.008634
12.316667	-0.006694
12.333333	-0.005545
12.35	-0.004517
12.366667	-0.003988
12.383333	-0.00325
12.4	-0.003072
12.416667	-0.003014
12.433333	-0.003077
12.45	-0.00289
12.466667	-0.002663
12.483333	-0.002546
12.5	-0.002539
12.516667	-0.002744
12.533333	-0.002768
12.55	-0.002573
12.566667	-0.002158
12.583333	-0.001942
12.6	-0.001708
12.616667	-0.001404
12.633333	-0.001339
12.65	-0.001475
12.666667	-0.001591
12.683333	-0.001538
12.7	-0.001405
12.716667	-0.001472
12.733333	-0.001539
12.75	-0.001586
12.766667	-0.001433
12.783333	-0.001122
12.8	-0.00076
12.816667	-0.000638
12.833333	-0.000496
12.85	-0.000055
12.866667	0.000076
12.883333	-0.000153
12.9	0.000048
12.916667	0.000039
12.933333	-0.000141
12.95	-0.000001
12.966667	-0.000141
12.983333	-0.000111
13	0.000269
13.016667	0.000489
13.033333	0.000558
13.05	0.000887
13.066667	0.000806
13.083333	0.000535
13.1	0.000524
13.116667	0.000502
13.133333	0.0003
13.15	0.000328
13.166667	0.000146
13.183333	-0.000446
13.2	-0.000948
13.216667	-0.001362
13.233333	-0.001696
13.25	-0.001709
13.266667	-0.001373
13.283333	-0.000907
13.3	-0.000632
13.316667	-0.000377
13.333333	-0.000262
13.35	-0.000237
13.366667	-0.000072
13.383333	-0.000188
13.4	-0.000154
13.416667	-0.00006
13.433333	0.000074
13.45	0.000068
13.466667	0.000412
13.483333	0.000606
13.5	0.0008
13.516667	0.001094
13.533333	0.001278
13.55	0.001662
13.566667	0.001287
13.583333	0.001381
13.6	0.001156
13.616667	0.00067
13.633333	0.000165
13.65	-0.000171
13.666667	-0.000366
13.683333	-0.000271
13.7	-0.000136
13.716667	-0.000111
13.733333	0.000193
13.75	-0.000092
13.766667	-0.000368
13.783333	-0.000643
13.8	-0.001109
13.816667	-0.001315
13.833333	-0.001361
13.85	-0.000957
13.866667	-0.000363
13.883333	-0.000049
13.9	0.000134
13.916667	0.000677
13.933333	0.000661
13.95	-0.000026
13.966667	0.000117
13.983333	0.00168
14	0.004493
14.016667	0.005236
14.033333	0.005409
14.05	-0.007278
14.066667	-0.030515
14.083333	-0.058142
14.1	-0.07562
14.116667	-0.088507
14.133333	-0.089104
14.15	-0.081881
14.166667	-0.076309
14.183333	-0.067506
14.2	-0.052803
14.216667	-0.04423
14.233333	-0.038608
14.25	-0.032305
14.266667	-0.022652
14.283333	-0.017499
14.3	-0.015796
14.316667	-0.015574
14.333333	-0.01539
14.35	-0.014537
14.366667	-0.013784
14.383333	-0.013381
14.4	-0.012688
14.416667	-0.011835
14.433333	-0.010831
14.45	-0.010337
14.466667	-0.010064
14.483333	-0.00978
14.5	-0.009256
14.516667	-0.008892
14.533333	-0.008478
14.55	-0.008114
14.566667	-0.00755
14.583333	-0.007215
14.6	-0.00683
14.616667	-0.006275
14.633333	-0.00607
14.65	-0.005995
14.666667	-0.0057
14.683333	-0.005395
14.7	-0.005029
14.716667	-0.004763
14.733333	-0.004657
14.75	-0.004501
14.766667	-0.004245
14.783333	-0.003788
14.8	-0.003151
14.816667	-0.002494
14.833333	-0.002256
14.85	-0.001819
14.866667	-0.001271
14.883333	-0.000843
14.9	-0.000384
14.916667	-0.000096
14.933333	0.000162
14.95	0.000462
14.966667	0.000772
14.983333	0.000791
15	0.000951
15.016667	0.001041
15.033333	0.000952
15.05	0.000953
15.066667	0.001184
15.083333	0.001336
15.1	0.001297
15.116667	0.001079
15.133333	0.000882
15.15	0.000705
15.166667	0.001018
15.183333	0.000901
15.2	0.000845
15.216667	0.00094
15.233333	0.000815
15.25	0.00065
15.266667	0.000365
15.283333	0.00045
15.3	0.000316
15.316667	0.000133
15.333333	0.00011
15.35	0.000106
15.366667	-0.000017
15.383333	-0.000089
15.4	-0.000291
15.416667	-0.000244
15.433333	-0.000206
15.45	-0.000018
15.466667	-0.000019
15.483333	-0.000051
15.5	-0.000322
15.516667	-0.000523
15.533333	-0.000665
15.55	-0.000716
15.566667	-0.000487
15.583333	-0.000237
15.6	-0.000108
15.616667	-0.000149
15.633333	-0.00029
15.65	-0.00029
15.666667	-0.00012
15.683333	0.000049
15.7	0.000079
15.716667	-0.000061
15.733333	-0.000131
15.75	-0.000071
15.766667	-0.00001
15.783333	-0.00005
15.8	-0.00014
15.816667	-0.000279
15.833333	-0.000317
15.85	-0.000096
15.866667	0.000185
15.883333	0.000196
15.9	-0.000032
15.916667	-0.00012
15.933333	-0.000198
15.95	0.000055
15.966667	0.000287
15.983333	0.00039
16	0.000613
16.016667	0.000517
16.033333	0.000291
16.05	0.000024
16.066667	-0.000162
16.083333	-0.000027
16.1	-0.000401
16.116667	-0.000866
16.133333	-0.000501
16.15	-0.000806
16.166667	-0.001779
16.183333	-0.001832
16.2	-0.002886
16.216667	-0.012899
16.233333	-0.028852
16.25	-0.044604
16.266667	-0.058995
16.283333	-0.068997
16.3	-0.071568
16.316667	-0.06689
16.333333	-0.050629
16.35	-0.041199
16.366667	-0.031638
16.383333	-0.026958
16.4	-0.024797
16.416667	-0.022975
16.433333	-0.020672
16.45	-0.018869
16.466667	-0.017057
16.483333	-0.015494
16.5	-0.01434
16.516667	-0.013095
16.533333	-0.011679
16.55	-0.010364
16.566667	-0.009388
16.583333	-0.008093
16.6	-0.006915
16.616667	-0.005717
16.633333	-0.004898
16.65	-0.00438
16.666667	-0.003672
16.683333	-0.003042
16.7	-0.002881
16.716667	-0.00256
16.733333	-0.002229
16.75	-0.001787
16.766667	-0.001364
16.783333	-0.00152
16.8	-0.001656
16.816667	-0.001462
16.833333	-0.001368
16.85	-0.001352
16.866667	-0.001424
16.883333	-0.001387
16.9	-0.001199
16.916667	-0.001152
16.933333	-0.001093
16.95	-0.001062
16.966667	-0.000991
16.983333	-0.00096
17	-0.000799
17.016667	-0.000637
17.033333	-0.000512
17.05	-0.000487
17.066667	-0.000202
17.083333	0.000123
17.1	0.000258
17.116667	0.000216
17.133333	0.000255
17.15	-0.000025
17.166667	0.000074
17.183333	0.000363
17.2	0.000545
17.216667	0.000609
17.233333	0.000483
17.25	0.000246
17.266667	0.0002
17.283333	0.000226
17.3	0.000374
17.316667	0.000453
17.333333	0.000461
17.35	0.00058
17.366667	0.000709
17.383333	0.000662
17.4	0.000625
17.416667	0.000678
17.433333	0.000671
17.45	0.000885
17.466667	0.001052
17.483333	0.000909
17.5	0.000586
17.516667	0.000293
17.533333	0.00029
17.55	0.000319
17.566667	0.000219
17.583333	0.000239
17.6	0.000389
17.616667	0.000348
17.633333	0.000059
17.65	-0.000049
17.666667	-0.000198
17.683333	-0.000317
17.7	-0.000355
17.716667	-0.000284
17.733333	-0.000263
17.75	-0.000271
17.766667	-0.00041
17.783333	-0.000269
17.8	-0.000118
17.816667	-0.000138
17.833333	-0.000148
17.85	-0.000128
17.866667	-0.000308
17.883333	-0.000448
17.9	-0.000411
17.916667	-0.000603
17.933333	-0.000986
17.95	-0.001189
17.966667	-0.001021
17.983333	-0.000876
18	-0.000882
18.016667	-0.000798
18.033333	-0.000624
18.05	-0.00042
18.066667	-0.000258
18.083333	-0.000307
18.1	-0.000217
18.116667	-0.000016
18.133333	-0.000115
18.15	0.000024
18.166667	0.000291
18.183333	0.000008
18.2	-0.000104
18.216667	0.000043
18.233333	0.0005
18.25	0.000694
18.266667	0.000768
18.283333	0.000322
18.3	-0.000994
18.316667	-0.00231
18.333333	-0.001639
18.35	-0.000819
18.366667	0.001802
18.383333	-0.009107
18.4	-0.022126
18.416667	-0.038738
18.433333	-0.04805
18.45	-0.052903
18.466667	-0.052505
18.483333	-0.047748
18.5	-0.038062
18.516667	-0.029157
18.533333	-0.022263
18.55	-0.016239
18.566667	-0.012255
18.583333	-0.009661
18.6	-0.00734
18.616667	-0.006069
18.633333	-0.005048
18.65	-0.004097
18.666667	-0.003386
18.683333	-0.002529
18.7	-0.000821
18.716667	-0.000193
18.733333	-0.000025
18.75	0.000122
18.766667	0.000437
18.783333	0.000702
18.8	0.001026
18.816667	0.001381
18.833333	0.001585
18.85	0.001767
18.866667	0.001998
18.883333	0.002039
18.9	0.001861
18.916667	0.001732
18.933333	0.001661
18.95	0.001479
18.966667	0.001477
18.983333	0.001415
19	0.001173
19.016667	0.00103
19.033333	0.001044
19.05	0.001019
19.066667	0.001263
19.083333	0.001248
19.1	0.001182
19.116667	0.001123
19.133333	0.000624
19.15	0.000135
19.166667	0.000146
19.183333	-0.000043
19.2	0.000066
19.216667	0.000283
19.233333	0.000341
19.25	0.000379
19.266667	0.000357
19.283333	0.000242
19.3	0.000346
19.316667	0.000391
19.333333	0.000045
19.35	0.000009
19.366667	-0.000208
19.383333	-0.000468
19.4	-0.000627
19.416667	-0.000657
19.433333	-0.000676
19.45	-0.000857
19.466667	-0.001
19.483333	-0.000834
19.5	-0.000677
19.516667	-0.000711
19.533333	-0.000814
19.55	-0.000922
19.566667	-0.000979
19.583333	-0.000996
19.6	-0.000823
19.616667	-0.00066
19.633333	-0.000589
19.65	-0.000559
19.666667	-0.000649
19.683333	-0.000949
19.7	-0.001059
19.716667	-0.000979
19.733333	-0.00083
19.75	-0.000801
19.766667	-0.000462
19.783333	0.000117
19.8	0.000327
19.816667	0.000417
19.833333	0.000577
19.85	0.000507
19.866667	0.000677
19.883333	0.000617
19.9	0.000551
19.916667	0.000344
19.933333	0.000117
19.95	0.00012
19.966667	0.000273
19.983333	0.000641
20	0.000998
20.016667	0.001516
20.033333	0.001504
20.05	0.001262
20.066667	0.000955
20.083333	0.000528
20.1	0.000132
20.116667	-0.000134
20.133333	-0.00035
20.15	-0.000332
20.166667	-0.000261
20.183333	-0.000071
20.2	0.0002
20.216667	0.000441
20.233333	0.000484
20.25	0.000542
20.266667	0.00065
20.283333	0.000858
20.3	0.000777
20.316667	0.000456
20.333333	0.000212
20.35	0.000358
20.366667	0.000634
20.383333	0.00085
20.4	0.001306
20.416667	0.001329
20.433333	0.001123
20.45	0.000796
20.466667	0.0008
20.483333	0.000854
20.5	0.000563
20.516667	0.001703
20.533333	0.001044
20.55	-0.004375
20.566667	-0.019404
20.583333	-0.03712
20.6	-0.047213
20.616667	-0.050776
20.633333	-0.048389
20.65	-0.042522
20.666667	-0.029773
20.683333	-0.019251
20.7	-0.018439
20.716667	-0.015436
20.733333	-0.012514
20.75	-0.010622
20.766667	-0.009325
20.783333	-0.008508
20.8	-0.008002
20.816667	-0.007305
20.833333	-0.006499
20.85	-0.005769
20.866667	-0.00495
20.883333	-0.0041
20.9	-0.00327
20.916667	-0.00271
20.933333	-0.002619
20.95	-0.002636
20.966667	-0.002484
20.983333	-0.002402
21	-0.00224
21.016667	-0.001897
21.033333	-0.001663
21.05	-0.00125
21.066667	-0.001186
21.083333	-0.001182
21.1	-0.001049
21.116667	-0.000985
21.133333	-0.000991
21.15	-0.001106
21.166667	-0.001082
21.183333	-0.001148
21.2	-0.001405
21.216667	-0.001511
21.233333	-0.001308
21.25	-0.001034
21.266667	-0.00061
21.283333	-0.000368
21.3	-0.000296
21.316667	-0.000114
21.333333	-0.000222
21.35	-0.0002
21.366667	-0.000079
21.383333	-0.000339
21.4	-0.000689
21.416667	-0.00063
21.433333	-0.00056
21.45	-0.000561
21.466667	-0.000585
21.483333	-0.000288
21.5	-0.000002
21.516667	0.000005
21.533333	0.000071
21.55	-0.000066
21.566667	-0.000224
21.583333	-0.000411
21.6	-0.000688
21.616667	-0.000855
21.633333	-0.001026
21.65	-0.001167
21.666667	-0.001138
21.683333	-0.000859
21.7	-0.00056
21.716667	-0.000384
21.733333	-0.000408
21.75	-0.000573
21.766667	-0.000658
21.783333	-0.000692
21.8	-0.000609
21.816667	-0.000436
21.833333	-0.000574
21.85	-0.000612
21.866667	-0.000549
21.883333	-0.000458
21.9	-0.000387
21.916667	-0.000267
21.933333	-0.000166
21.95	-0.000175
21.966667	-0.000065
21.983333	-0.000085
22	-0.000124
22.016667	-0.000054
22.033333	0.000026
22.05	-0.000024
22.066667	0.000008
22.083333	0.00034
22.1	0.000831
22.116667	0.001073
22.133333	0.001184
22.15	0.001078
22.166667	0.001122
22.183333	0.001147
22.2	0.001201
22.216667	0.001185
22.233333	0.000902
22.25	0.00062
22.266667	0.000777
22.283333	0.000965
22.3	0.001053
22.316667	0.001012
22.333333	0.001084
22.35	0.001075
22.366667	0.000886
22.383333	0.000748
22.4	0.00062
22.416667	0.000084
22.433333	0.000078
22.45	0.000273
22.466667	0.000237
22.483333	0.000101
22.5	-0.000053
22.516667	-0.000157
22.533333	0.000099
22.55	-0.000045
22.566667	-0.000499
22.583333	-0.000662
22.6	-0.000905
22.616667	-0.001118
22.633333	-0.001122
22.65	-0.002525
22.666667	-0.004198
22.683333	-0.005011
22.7	-0.003495
22.716667	-0.005728
22.733333	-0.015161
22.75	-0.027865
22.766667	-0.036269
22.783333	-0.042993
22.8	-0.044347
22.816667	-0.036291
22.833333	-0.024335
22.85	-0.01891
22.866667	-0.014546
22.883333	-0.010091
22.9	-0.007616
22.916667	-0.007072
22.933333	-0.006198
22.95	-0.005525
22.966667	-0.004652
22.983333	-0.003509
23	-0.003046
23.016667	-0.002575
23.033333	-0.001624
23.05	-0.000853
23.066667	-0.000363
23.083333	-0.000152
23.1	-0.000383
23.116667	-0.000715
23.133333	-0.000557
23.15	-0.000219
23.166667	-0.000001
23.183333	0.000206
23.2	0.0004
23.216667	0.000485
23.233333	0.000439
23.25	0.000313
23.266667	0.000328
23.283333	0.000238
23.3	0.000099
23.316667	-0.000081
23.333333	-0.00017
23.35	-0.00045
23.366667	-0.000463
23.383333	-0.000497
23.4	-0.000521
23.416667	-0.000704
23.433333	-0.000838
23.45	-0.000615
23.466667	-0.000684
23.483333	-0.000703
23.5	-0.000842
23.516667	-0.001151
23.533333	-0.001142
23.55	-0.001185
23.566667	-0.001139
23.583333	-0.000793
23.6	-0.000417
23.616667	-0.000342
23.633333	-0.00032
23.65	-0.000198
23.666667	-0.000116
23.683333	-0.000054
23.7	-0.000323
23.716667	-0.000454
23.733333	-0.000326
23.75	-0.000117
23.766667	0.000121
23.783333	0.00009
23.8	0.000207
23.816667	0.000253
23.833333	0.000159
23.85	0.000255
23.866667	0.000512
23.883333	0.000518
23.9	0.000213
23.916667	0.000108
23.933333	0.000143
23.95	0.000208
23.966667	0.000204
23.983333	0.000089
24	0.000124
24.016667	0.000329
24.033333	0.000404
24.05	0.000469
24.066667	0.000515
24.083333	0.000721
24.1	0.000646
24.116667	0.000602
24.133333	0.000278
24.15	0.000045
24.166667	0.000051
24.183333	-0.000032
24.2	-0.000295
24.216667	-0.000498
24.233333	-0.000391
24.25	-0.000243
24.266667	-0.000165
24.283333	-0.000226
24.3	-0.000238
24.316667	-0.000209
24.333333	-0.00025
24.35	-0.00019
24.366667	-0.00019
24.383333	-0.00035
24.4	-0.00035
24.416667	-0.000018
24.433333	0.000224
24.45	0.000366
24.466667	0.000639
24.483333	0.000711
24.5	0.000716
24.516667	0.000741
24.533333	0.000686
24.55	0.000781
24.566667	0.000806
24.583333	0.000664
24.6	0.000642
24.616667	0.00055
24.633333	0.000518
24.65	0.000406
24.666667	0.000236
24.683333	0.000207
24.7	0.000118
24.716667	-0.000151
24.733333	-0.00056
24.75	-0.000818
24.766667	-0.000625
24.783333	-0.000551
24.8	-0.000908
24.816667	-0.000864
24.833333	-0.0005
24.85	-0.000615
24.866667	0.000651
24.883333	-0.004214
24.9	-0.013418
24.916667	-0.025953
24.933333	-0.038655
24.95	-0.044207
24.966667	-0.043719
24.983333	-0.038422
25	-0.030494
25.016667	-0.020805
25.033333	-0.013065
25.05	-0.010165
25.066667	-0.008006
25.083333	-0.006896
25.1	-0.005945
25.116667	-0.004973
25.133333	-0.004911
25.15	-0.00478
25.166667	-0.004378
25.183333	-0.003695
25.2	-0.003262
25.216667	-0.002838
25.233333	-0.002534
25.25	-0.00266
25.266667	-0.002646
25.283333	-0.002571
25.3	-0.002425
25.316667	-0.002289
25.333333	-0.002384
25.35	-0.002548
25.366667	-0.00212
25.383333	-0.001843
25.4	-0.001775
25.416667	-0.001768
25.433333	-0.00165
25.45	-0.001391
25.466667	-0.001032
25.483333	-0.000783
25.5	-0.000793
25.516667	-0.000924
25.533333	-0.000944
25.55	-0.000743
25.566667	-0.000401
25.583333	-0.00019
25.6	-0.000029
25.616667	-0.000037
25.633333	-0.000175
25.65	-0.000232
25.666667	-0.000239
25.683333	-0.000436
25.7	-0.000483
25.716667	-0.000398
25.733333	-0.000294
25.75	-0.000399
25.766667	-0.000584
25.783333	-0.00085
25.8	-0.000804
25.816667	-0.000717
25.833333	-0.00059
25.85	-0.000174
25.866667	0.000213
25.883333	0.000361
25.9	0.00041
25.916667	0.000469
25.933333	0.000888
25.95	0.000697
25.966667	0.000588
25.983333	0.00059
26	0.000472
26.016667	0.000604
26.033333	0.000506
26.05	0.000619
26.066667	0.001105
26.083333	0.00136
26.1	0.001265
26.116667	0.001221
26.133333	0.001186
26.15	0.001254
26.166667	0.001172
26.183333	0.00081
26.2	0.000398
26.216667	0.000356
26.233333	0.000276
26.25	0.000205
26.266667	0.000315
26.283333	0.000614
26.3	0.000604
26.316667	0.000513
26.333333	0.000322
26.35	0.000081
26.366667	-0.000169
26.383333	-0.00042
26.4	-0.000402
26.416667	-0.000275
26.433333	-0.000308
26.45	-0.000501
26.466667	-0.000494
26.483333	-0.000337
26.5	-0.000284
26.516667	-0.000271
26.533333	-0.000338
26.55	-0.000415
26.566667	-0.000452
26.583333	-0.000574
26.6	-0.000727
26.616667	-0.000829
26.633333	-0.000732
26.65	-0.000654
26.666667	-0.000442
26.683333	-0.000131
26.7	0.00019
26.716667	0.000371
26.733333	0.000272
26.75	0.000009
26.766667	-0.000487
26.783333	-0.000934
26.8	-0.00119
26.816667	-0.001317
26.833333	-0.001226
26.85	-0.001271
26.866667	-0.001065
26.883333	-0.0011
26.9	-0.001124
26.916667	-0.00122
26.933333	-0.001162
26.95	-0.001575
26.966667	-0.001797
26.983333	-0.00071
27	0.001278
27.016667	0.002229
27.033333	0.003009
27.05	0.00212
27.066667	-0.007099
27.083333	-0.020359
27.1	-0.034732
27.116667	-0.040257
27.133333	-0.038622
27.15	-0.035027
27.166667	-0.027662
27.183333	-0.01609
27.2	-0.008489
27.216667	-0.004019
27.233333	-0.000918
27.25	-0.000457
27.266667	-0.000298
27.283333	-0.00022
27.3	0.000168
27.316667	0.000815
27.333333	0.000573
27.35	0.00033
27.366667	0.000596
27.383333	0.000902
27.4	0.000648
27.416667	0.000744
27.433333	0.00088
27.45	0.000825
27.466667	0.000591
27.483333	0.000257
27.5	0.000232
27.516667	0.000258
27.533333	0.000254
27.55	0.00033
27.566667	0.000237
27.583333	0.000053
27.6	-0.0002
27.616667	-0.000082
27.633333	0.000136
27.65	0.000215
27.666667	0.000194
27.683333	0.000353
27.7	0.000493
27.716667	0.000565
27.733333	0.000697
27.75	0.00105
27.766667	0.001332
27.783333	0.001675
27.8	0.001862
27.816667	0.0022
27.833333	0.002337
27.85	0.002194
27.866667	0.001731
27.883333	0.001484
27.9	0.001497
27.916667	0.00161
27.933333	0.001683
27.95	0.001776
27.966667	0.001882
27.983333	0.002181
28	0.002099
28.016667	0.001667
28.033333	0.001196
28.05	0.000826
28.066667	0.000718
28.083333	0.00046
28.1	0.000082
28.116667	-0.000206
28.133333	-0.000324
28.15	-0.000121
28.166667	-0.000497
28.183333	-0.000564
28.2	-0.000821
28.216667	-0.001008
28.233333	-0.001046
28.25	-0.001203
28.266667	-0.001451
28.283333	-0.001739
28.3	-0.001657
28.316667	-0.001618
28.333333	-0.001528
28.35	-0.001399
28.366667	-0.00151
28.383333	-0.001501
28.4	-0.001464
28.416667	-0.001348
28.433333	-0.001133
28.45	-0.000857
28.466667	-0.000471
28.483333	-0.000177
28.5	0.000146
28.516667	0.000548
28.533333	0.000671
28.55	0.000633
28.566667	0.000465
28.583333	0.000405
28.6	0.000295
28.616667	0.000335
28.633333	0.000095
28.65	0.000095
28.666667	0.000272
28.683333	0.00036
28.7	0.000258
28.716667	0.000166
28.733333	0.000143
28.75	-0.000151
28.766667	-0.000475
28.783333	-0.000579
28.8	-0.000704
28.816667	-0.001058
28.833333	-0.000783
28.85	-0.00094
28.866667	-0.000696
28.883333	-0.000462
28.9	-0.000418
28.916667	-0.000185
28.933333	-0.000162
28.95	-0.000009
28.966667	0.000233
28.983333	0.000266
29	0.000469
29.016667	0.000471
29.033333	0.000404
29.05	0.000426
29.066667	0.000899
29.083333	0.001092
29.1	0.000665
29.116667	0.000108
29.133333	-0.000049
29.15	-0.000046
29.166667	-0.000143
29.183333	-0.00042
29.2	0.000954
29.216667	-0.001492
29.233333	-0.012648
29.25	-0.019974
29.266667	-0.036649
29.283333	-0.040654
29.3	-0.039119
29.316667	-0.033334
29.333333	-0.023819
29.35	-0.015023
29.366667	-0.009957
29.383333	-0.00634
29.4	-0.004644
29.416667	-0.003737
29.433333	-0.00321
29.45	-0.002582
29.466667	-0.002134
29.483333	-0.002246
29.5	-0.002087
29.516667	-0.001559
29.533333	-0.000889
29.55	-0.000569
29.566667	-0.000478
29.583333	-0.000498
29.6	-0.000508
29.616667	-0.000456
29.633333	-0.000623
29.65	-0.00066
29.666667	-0.000368
29.683333	-0.000185
29.7	-0.000141
29.716667	-0.000296
29.733333	-0.000391
29.75	-0.000516
29.766667	-0.00041
29.783333	-0.000094
29.8	-0.000126
29.816667	-0.000218
29.833333	-0.00006
29.85	0.000078
29.866667	0.000036
29.883333	0.000158
29.9	0.000209
29.916667	0.00033
29.933333	0.000392
29.95	0.000683
29.966667	0.000967
29.983333	0.000832
30	0.000787
30.016667	0.000701
30.033333	0.000556
30.05	0.000613
30.066667	0.000651
30.083333	0.000699
30.1	0.000657
30.116667	0.000495
30.133333	0.000424
30.15	0.000254
30.166667	0.000065
30.183333	-0.000065
30.2	0.000006
30.216667	-0.000093
30.233333	-0.000141
30.25	-0.000309
30.266667	-0.000307
30.283333	-0.000515
30.3	-0.000563
30.316667	-0.00034
30.333333	-0.000257
30.35	-0.000185
30.366667	-0.000072
30.383333	-0.000029
30.4	-0.000196
30.416667	-0.000533
30.433333	-0.000391
30.45	-0.000258
30.466667	-0.000095
30.483333	-0.000063
30.5	0.000079
30.516667	0.000062
30.533333	0.000174
30.55	0.000296
30.566667	-0.000162
30.583333	-0.000491
30.6	-0.000699
30.616667	-0.000828
30.633333	-0.000997
30.65	-0.000995
30.666667	-0.001125
30.683333	-0.001195
30.7	-0.000885
30.716667	-0.000465
30.733333	-0.000275
30.75	-0.000445
30.766667	-0.000466
30.783333	-0.000457
30.8	-0.000477
30.816667	-0.000528
30.833333	-0.000378
30.85	-0.000139
30.866667	0.00017
30.883333	0.00026
30.9	0.000549
30.916667	0.000909
30.933333	0.00116
30.95	0.00129
30.966667	0.00126
30.983333	0.001381
31	0.001452
31.016667	0.001324
31.033333	0.001126
31.05	0.001267
31.066667	0.001379
31.083333	0.001261
31.1	0.001124
31.116667	0.000907
31.133333	0.000561
31.15	0.000374
31.166667	0.000087
31.183333	-0.00008
31.2	-0.000248
31.216667	-0.000585
31.233333	-0.001002
31.25	-0.001409
31.266667	-0.001787
31.283333	-0.002305
31.3	-0.003114
31.316667	-0.003842
31.333333	-0.00372
31.35	-0.00363
31.366667	-0.00114
31.383333	0.00209
31.4	-0.00166
31.416667	-0.01477
31.433333	-0.032731
31.45	-0.043423
31.466667	-0.043554
31.483333	-0.036496
31.5	-0.027268
31.516667	-0.01471
31.533333	-0.005073
31.55	-0.001377
31.566667	-0.00559
31.583333	-0.010204
31.6	-0.014167
31.616667	-0.014212
31.633333	-0.012217
31.65	-0.012542
31.666667	-0.010907
31.683333	-0.008053
31.7	-0.005809
31.716667	-0.004035
31.733333	-0.003012
31.75	-0.002538
31.766667	-0.001685
31.783333	-0.000732
31.8	0.001339
31.816667	0.002921
31.833333	0.003933
31.85	0.004495
31.866667	0.004637
31.883333	0.004967
31.9	0.004618
31.916667	0.004408
31.933333	0.004538
31.95	0.004539
31.966667	0.004808
31.983333	0.005057
32	0.005636
32.016667	0.005185
32.033333	0.005014
32.05	0.004812
32.066667	0.00474
32.083333	0.004627
32.1	0.003985
32.116667	0.003913
32.133333	0.00392
32.15	0.003736
32.166667	0.003772
32.183333	0.003809
32.2	0.003955
32.216667	0.003981
32.233333	0.003786
32.25	0.003391
32.266667	0.002596
32.283333	0.002152
32.3	0.001956
32.316667	0.00203
32.333333	0.002084
32.35	0.002118
32.366667	0.001842
32.383333	0.001426
32.4	0.001179
32.416667	0.000892
32.433333	0.001445
32.45	0.002077
32.466667	0.00236
32.483333	0.002192
32.5	0.001944
32.516667	0.001876
32.533333	0.001867
32.55	0.002029
32.566667	0.00223
32.583333	0.002491
32.6	0.002991
32.616667	0.003162
32.633333	0.003303
32.65	0.003243
32.666667	0.003273
32.683333	0.003332
32.7	0.003292
32.716667	0.003232
32.733333	0.002961
32.75	0.00286
32.766667	0.002779
32.783333	0.002857
32.8	0.002806
32.816667	0.003045
32.833333	0.003283
32.85	0.00339
32.866667	0.003358
32.883333	0.003246
32.9	0.003254
32.916667	0.003221
32.933333	0.003418
32.95	0.003555
32.966667	0.003702
32.983333	0.003549
33	0.003185
33.016667	0.002842
33.033333	0.002568
33.05	0.002444
33.066667	0.00234
33.083333	0.002336
33.1	0.002312
33.116667	0.002407
33.133333	0.002132
33.15	0.001818
33.166667	0.001443
33.183333	0.001208
33.2	0.001093
33.216667	0.000957
33.233333	0.000592
33.25	0.000147
33.266667	0.000251
33.283333	0.000435
33.3	0.000329
33.316667	0.000113
33.333333	-0.000013
33.35	-0.000129
33.366667	-0.000176
33.383333	-0.000212
[truncated: 138 more rows]
