# Supplementary material for: The EF-hand domain of MINDY3 is a ubiquitin and RAD23 UBL-binding domain
Source: EMBO Rep. 2026 Jun 9;27(13):3604–31. doi: 10.1038/s44319-026-00825-1 (PMC13354579; doi:10.1038/s44319-026-00825-1)
Supplement: Supplementary file 6 — Source data Fig. 4 [file 44319_2026_825_MOESM6_ESM.zip]

Archive with 37 entries (30 files):
- 4C/
- 4C/4C - SDS-PAGE - silver stain.tif
- __MACOSX/4C/._4C - SDS-PAGE - silver stain.tif
- 4D/
- 4D/Figure 4D raw microscopy files/
- 4D/.DS_Store
- __MACOSX/4D/._.DS_Store
- 4D/Cropped tifs shown in figure/
- 4D/Figure 4D raw microscopy files/.DS_Store
- __MACOSX/4D/Figure 4D raw microscopy files/._.DS_Store
- 4D/Figure 4D raw microscopy files/GFP-DDB2/
- 4D/Figure 4D raw microscopy files/GFP-MINDY3/
- 4D/Cropped tifs shown in figure/Figure 4D 20230614 GFP-MINDY3 1657 1886 blur 0.5 dam crop.tif
- __MACOSX/4D/Cropped tifs shown in figure/._Figure 4D 20230614 GFP-MINDY3 1657 1886 blur 0.5 dam crop.tif
- 4D/Cropped tifs shown in figure/Figure 4D  Region of interest used for cropping 0003-0263-0215.roi
- __MACOSX/4D/Cropped tifs shown in figure/._Figure 4D  Region of interest used for cropping 0003-0263-0215.roi
- 4D/Cropped tifs shown in figure/Figure 4D 20230614 GFP-DDB2 1657 2300 blur 0.5 undam cropped.tif
- __MACOSX/4D/Cropped tifs shown in figure/._Figure 4D 20230614 GFP-DDB2 1657 2300 blur 0.5 undam cropped.tif
- 4D/Cropped tifs shown in figure/Figure 4D 20230614 GFP-DDB2 1657 2300 blur 0.5 dam cropped.tif
- __MACOSX/4D/Cropped tifs shown in figure/._Figure 4D 20230614 GFP-DDB2 1657 2300 blur 0.5 dam cropped.tif
- 4D/Cropped tifs shown in figure/Figure 4D 20230614 GFP-MINDY3 1657 1886 blur 0.5 undam crop.tif
- __MACOSX/4D/Cropped tifs shown in figure/._Figure 4D 20230614 GFP-MINDY3 1657 1886 blur 0.5 undam crop.tif
- 4D/Figure 4D raw microscopy files/GFP-DDB2/Figure 4D GFP-DDB2 after damage New-01_AcquisitionBlock2_pt2.czi
- __MACOSX/4D/Figure 4D raw microscopy files/GFP-DDB2/._Figure 4D GFP-DDB2 after damage New-01_AcquisitionBlock2_pt2.czi
- 4D/Figure 4D raw microscopy files/GFP-DDB2/Figure 4D GFP-DDB2 New-01_AcquisitionBlock1_pt1.czi
- __MACOSX/4D/Figure 4D raw microscopy files/GFP-DDB2/._Figure 4D GFP-DDB2 New-01_AcquisitionBlock1_pt1.czi
- 4D/Figure 4D raw microscopy files/GFP-DDB2/Figure 4D GFP-DDB2 before damage New-01_AcquisitionBlock1_pt1.czi
- __MACOSX/4D/Figure 4D raw microscopy files/GFP-DDB2/._Figure 4D GFP-DDB2 before damage New-01_AcquisitionBlock1_pt1.czi
- 4D/Figure 4D raw microscopy files/GFP-MINDY3/Figure 4D  GFP-MINDY3 after damage New-01-2_AcquisitionBlock2_pt2.czi
- __MACOSX/4D/Figure 4D raw microscopy files/GFP-MINDY3/._Figure 4D  GFP-MINDY3 after damage New-01-2_AcquisitionBlock2_pt2.czi
- 4D/Figure 4D raw microscopy files/GFP-MINDY3/Figure 4D GFP-MINDY3 before damage New-01-2_AcquisitionBlock1_pt1.czi
- __MACOSX/4D/Figure 4D raw microscopy files/GFP-MINDY3/._Figure 4D GFP-MINDY3 before damage New-01-2_AcquisitionBlock1_pt1.czi
- 4F/
- 4F/Figure 4F GFP recruitment quantification record repeats I, II, III.xlsx
- __MACOSX/4F/._Figure 4F GFP recruitment quantification record repeats I, II, III.xlsx
- 4F/Figure 4F GFP recruitment repeats I, II, III.prism
- __MACOSX/4F/._Figure 4F GFP recruitment repeats I, II, III.prism
