# Supplementary material for: The EF-hand domain of MINDY3 is a ubiquitin and RAD23 UBL-binding domain
Source: EMBO Rep. 2026 Jun 9;27(13):3604–31. doi: 10.1038/s44319-026-00825-1 (PMC13354579; doi:10.1038/s44319-026-00825-1)
Supplement: Supplementary file 6 — Source data Fig. 4 [file 44319_2026_825_MOESM6_ESM.zip › 4F/Figure 4F GFP recruitment quantification record repeats I, II, III.xlsx]

## Sheet: 20250327_ I
Field of view	Nuclei			recruitment
DDB2 1	56	76.7857	43/56	1	2	3	4	6	7	8	9	10	13	14	15	16	17	18	20	22	24	26	27	28	29	31	32	33	34	35	36	37	38	39	40	41	42	43	46	47	49	50	52	53	54	55
average/field of view		76.7
GFP M3 1	29	44.8276	13/29	1	2	3	12	15	17	18	19	20	22	24	27	28
2	16	31.25	05/16	3	8	9	12	15
average/field of view		38.0388
Del EF 1	13	0	0/13
2	11	9.09091	1/11	3
average/field of view		4.54545

## Sheet: 20250403_ II
Field of view	Nuclei	% recruitment		recruitment
DDB2 1	20	65	13/20	1	2	3	4	5	7	8	10	11	12	13	15	18
2	25	79.1667	19/24	1	3	4	5	6	7	8	9	10	11	12	14	15	18	20	22	23	24
average/field of view		72.0833
GFP M3 1	11	27.2727	3/11	1	3	7 this one z2 t10
2	10	50	5/10	1	2	9	10	5
3		33.3333	4/12	4	6	7	8
4		25	3/12	3	12	11
average/field of view		33.9015
Del EF 1	17	5.88235	1/17
2	11	0	0/11
3	12	0	0/12
		1.96078

## Sheet: 20250410_III
Field of view	Nuclei	% recruitment		recruitment
DDB2 1	24	91.6667	22/24	1	2	3	5	6	7	8	9	10	11	12	13	14	15	16	17	18	19	20	22	23	24
average/field of view		91.6
GFP M3 1	10	30	3/10	2	3	5
2	13	30.7692	4/13	2	3	12	10
average/field of view		30.3846
Del EF 1	15	0	0/15
2	10	0	0/10
average/field of view		0
