# Supplementary material for: The EF-hand domain of MINDY3 is a ubiquitin and RAD23 UBL-binding domain
Source: EMBO Rep. 2026 Jun 9;27(13):3604–31. doi: 10.1038/s44319-026-00825-1 (PMC13354579; doi:10.1038/s44319-026-00825-1)
Supplement: Supplementary file 7 — Source data Fig. 5 [file 44319_2026_825_MOESM7_ESM.zip]

Archive with 18 entries (14 files):
- Figure 5/
- Figure 5/5A/
- Figure 5/.DS_Store
- __MACOSX/Figure 5/._.DS_Store
- Figure 5/5C/
- Figure 5/5B/
- Figure 5/5A/raw_gel.tif
- __MACOSX/Figure 5/5A/._raw_gel.tif
- Figure 5/5C/RAD23A_raw_gel.tif
- __MACOSX/Figure 5/5C/._RAD23A_raw_gel.tif
- Figure 5/5C/Ub5_raw_gel.tiff
- __MACOSX/Figure 5/5C/._Ub5_raw_gel.tiff
- Figure 5/5C/C51A_raw_gel.tiff
- __MACOSX/Figure 5/5C/._C51A_raw_gel.tiff
- Figure 5/5C/Complex_raw_gel.tif
- __MACOSX/Figure 5/5C/._Complex_raw_gel.tif
- Figure 5/5B/raw_gel.tif
- __MACOSX/Figure 5/5B/._raw_gel.tif
